# Supplementary material for: Spleen-Dependent Immune Protection Elicited by CpG Adjuvanted Reticulocyte-Derived Exosomes from Malaria Infection Is Associated with Changes in T cell Subsets' Distribution
Source: Front Cell Dev Biol. 2016 Nov 16;4:131. doi: 10.3389/fcell.2016.00131 (PMC5110551; doi:10.3389/fcell.2016.00131)
Supplement: Dataset S2 — Over-represented Gene ontology (GO) categories in the core proteome of mouse rexPy. [file DataSheet2.XLS]

## Sheet: Cellular Component
GO-ID	p-value	corr p-value	x	n	X	N	Description	Genes in test set
70062	4.4992E-40	3.4667E-38	57	2572	74	23380	extracellular vesicular exosome	107183|98889|107185|107186|96250|1098257|105384|101849|88271|1914247|894684|1333112|105047|96015|1914436|104880|1915472|99919|1095410|87904|87991|95589|102809|95588|1096881|104887|97549|104708|1099832|2444207|104689|96619|88041|2449057|87968|98535|1353450|109393|107804|1914410|98821|1925638|98822|1350917|96247|88052|107943|2448295|107812|98890|1097682|96853|95288|95393|88269|99432|98180
1903561	4.4992E-40	3.4667E-38	57	2572	74	23380	extracellular vesicle	107183|98889|107185|107186|96250|1098257|105384|101849|88271|1914247|894684|1333112|105047|96015|1914436|104880|1915472|99919|1095410|87904|87991|95589|102809|95588|1096881|104887|97549|104708|1099832|2444207|104689|96619|88041|2449057|87968|98535|1353450|109393|107804|1914410|98821|1925638|98822|1350917|96247|88052|107943|2448295|107812|98890|1097682|96853|95288|95393|88269|99432|98180
43230	5.2327E-40	3.4667E-38	57	2579	74	23380	extracellular organelle	107183|98889|107185|107186|96250|1098257|105384|101849|88271|1914247|894684|1333112|105047|96015|1914436|104880|1915472|99919|1095410|87904|87991|95589|102809|95588|1096881|104887|97549|104708|1099832|2444207|104689|96619|88041|2449057|87968|98535|1353450|109393|107804|1914410|98821|1925638|98822|1350917|96247|88052|107943|2448295|107812|98890|1097682|96853|95288|95393|88269|99432|98180
65010	5.2327E-40	3.4667E-38	57	2579	74	23380	extracellular membrane-bounded organelle	107183|98889|107185|107186|96250|1098257|105384|101849|88271|1914247|894684|1333112|105047|96015|1914436|104880|1915472|99919|1095410|87904|87991|95589|102809|95588|1096881|104887|97549|104708|1099832|2444207|104689|96619|88041|2449057|87968|98535|1353450|109393|107804|1914410|98821|1925638|98822|1350917|96247|88052|107943|2448295|107812|98890|1097682|96853|95288|95393|88269|99432|98180
31988	1.3917E-35	7.3760E-34	57	3101	74	23380	membrane-bounded vesicle	107183|98889|107185|107186|96250|1098257|105384|101849|88271|1914247|894684|1333112|105047|96015|1914436|104880|1915472|99919|1095410|87904|87991|95589|102809|95588|1096881|104887|97549|104708|1099832|2444207|104689|96619|88041|2449057|87968|98535|1353450|109393|107804|1914410|98821|1925638|98822|1350917|96247|88052|107943|2448295|107812|98890|1097682|96853|95288|95393|88269|99432|98180
31982	4.9380E-35	2.1809E-33	58	3354	74	23380	vesicle	107183|98889|107185|107186|96250|1098257|105384|101849|88271|1914247|894684|1333112|105047|96015|1914436|104880|1915472|99919|1095410|87904|87991|95589|102809|95588|1096881|104887|97549|104708|1099832|2444207|104689|96619|88041|2449057|87968|98535|1353450|109393|107804|1914410|98821|1925638|98822|1350917|96247|88052|1096368|107943|2448295|107812|98890|1097682|96853|95288|95393|88269|99432|98180
44421	2.2096E-32	8.3649E-31	57	3548	74	23380	extracellular region part	107183|98889|107185|107186|96250|1098257|105384|101849|88271|1914247|894684|1333112|105047|96015|1914436|104880|1915472|99919|1095410|87904|87991|95589|102809|95588|1096881|104887|97549|104708|1099832|2444207|104689|96619|88041|2449057|87968|98535|1353450|109393|107804|1914410|98821|1925638|98822|1350917|96247|88052|107943|2448295|107812|98890|1097682|96853|95288|95393|88269|99432|98180
5576	6.1957E-29	2.0523E-27	57	4108	74	23380	extracellular region	107183|98889|107185|107186|96250|1098257|105384|101849|88271|1914247|894684|1333112|105047|96015|1914436|104880|1915472|99919|1095410|87904|87991|95589|102809|95588|1096881|104887|97549|104708|1099832|2444207|104689|96619|88041|2449057|87968|98535|1353450|109393|107804|1914410|98821|1925638|98822|1350917|96247|88052|107943|2448295|107812|98890|1097682|96853|95288|95393|88269|99432|98180
5737	1.4380E-20	4.2340E-19	68	9457	74	23380	cytoplasm	107183|98889|107185|107186|96250|1098257|105384|101849|88271|894684|105047|1333112|96015|1914436|104880|1915472|99919|1095410|87904|87991|90675|1927186|95589|102809|95588|2386251|1096881|104887|97549|104708|1099832|104689|96021|96022|88041|2449057|87968|1926966|109555|98535|1353450|109393|107804|98387|98385|95301|98821|98822|1925638|1350917|96247|88052|1096368|107943|1349457|107812|98890|1097682|…
5622	4.2667E-18	1.1307E-16	72	12283	74	23380	intracellular	107183|98889|107185|107186|96250|1098257|105384|101849|88271|1914247|894684|1333112|105047|96015|1914436|104880|1915472|99919|1095410|87904|87991|90675|1927186|95589|102809|95588|2386251|1096881|104887|97549|104708|1099832|2444207|104689|96021|96022|88041|2449057|87968|1926966|109555|98535|1353450|109393|107804|98387|98385|95301|1914410|98821|98822|1925638|1350917|96247|88052|1096368|107943|24482…
43226	2.1734E-17	5.2360E-16	70	11516	74	23380	organelle	107183|98889|107185|107186|96250|1098257|105384|101849|88271|1914247|894684|1333112|105047|96015|1914436|104880|1915472|99919|1095410|87904|87991|90675|1927186|95589|102809|95588|2386251|1096881|104887|97549|104708|1099832|2444207|104689|96619|88041|2449057|87968|109555|98535|1353450|109393|107804|98387|98385|95301|1914410|98821|98822|1925638|1350917|96247|88052|1096368|107943|2448295|1349457|107…
44424	2.5538E-17	5.6397E-16	71	12049	74	23380	intracellular part	107183|98889|107185|107186|96250|1098257|105384|101849|88271|1914247|894684|1333112|105047|96015|1914436|104880|1915472|99919|1095410|87904|87991|90675|1927186|95589|102809|95588|2386251|1096881|104887|97549|104708|1099832|104689|96021|96022|88041|2449057|87968|1926966|109555|98535|1353450|109393|107804|98387|98385|95301|1914410|98821|98822|1925638|1350917|96247|88052|1096368|107943|2448295|13494…
43227	2.8234E-17	5.7554E-16	68	10650	74	23380	membrane-bounded organelle	107183|98889|107185|107186|96250|1098257|105384|101849|88271|1914247|894684|1333112|105047|96015|1914436|104880|1915472|99919|1095410|87904|87991|90675|1927186|95589|102809|95588|2386251|1096881|104887|97549|104708|1099832|2444207|104689|96619|88041|2449057|87968|109555|98535|1353450|109393|107804|95301|1914410|98821|1925638|98822|1350917|96247|88052|1096368|107943|2448295|1349457|107812|98890|10…
5832	8.5153E-17	1.6118E-15	7	9	74	23380	chaperonin-containing T-complex	107183|104689|107185|98535|107186|107943|104708
44445	2.6839E-16	4.7416E-15	14	173	74	23380	cytosolic part	107183|107185|107186|98535|1097682|104708|105047|1914436|96015|104689|96021|1350917|96022|107943
2199	4.0184E-15	6.6555E-14	7	13	74	23380	zona pellucida receptor complex	107183|104689|107185|98535|107186|107943|104708
5829	6.7788E-15	1.0567E-13	27	1409	74	23380	cytosol	107183|87968|107185|107186|98535|96250|105384|88271|101849|105047|96015|1914436|1350917|96247|99919|87904|107943|98890|104708|1097682|96853|104689|96021|96022|88269|1349462|98916
43229	1.1964E-14	1.7614E-13	65	10479	74	23380	intracellular organelle	107183|98889|107185|107186|96250|1098257|105384|101849|88271|894684|105047|1333112|96015|1914436|104880|1915472|99919|1095410|87904|87991|90675|1927186|102809|95588|2386251|1096881|104887|97549|104708|1099832|104689|88041|2449057|87968|109555|98535|1353450|109393|107804|98387|98385|95301|1914410|98821|1925638|98822|1350917|96247|88052|1096368|107943|2448295|1349457|107812|98890|1097682|96853|9528…
43209	4.2347E-14	5.4601E-13	13	195	74	23380	myelin sheath	87991|107185|107186|98535|96250|105384|1096881|107804|104708|1915472|88269|99919|87904
44444	4.2665E-14	5.4601E-13	51	6254	74	23380	cytoplasmic part	87968|107183|1926966|107185|98535|109555|107186|96250|105384|98387|107804|109393|88271|101849|95301|98385|1333112|105047|96015|1914436|104880|98821|98822|1925638|1350917|96247|88052|99919|1096368|107943|87904|1349457|90675|1927186|102809|95588|2386251|107812|104887|98890|1097682|104708|96853|104689|96021|96022|88269|1349462|99432|98916|2449057
44464	4.3269E-14	5.4601E-13	72	14021	74	23380	cell part	107183|98889|107185|107186|96250|1098257|105384|101849|88271|1914247|894684|1333112|105047|96015|1914436|104880|1915472|99919|1095410|87904|87991|90675|1927186|95589|102809|95588|2386251|1096881|104887|97549|104708|1099832|2444207|104689|96021|96022|88041|2449057|87968|1926966|109555|98535|1353450|109393|107804|98387|98385|95301|1914410|98821|98822|1925638|1350917|96247|88052|1096368|107943|24482…
5623	5.2709E-14	6.3491E-13	72	14061	74	23380	cell	107183|98889|107185|107186|96250|1098257|105384|101849|88271|1914247|894684|1333112|105047|96015|1914436|104880|1915472|99919|1095410|87904|87991|90675|1927186|95589|102809|95588|2386251|1096881|104887|97549|104708|1099832|2444207|104689|96021|96022|88041|2449057|87968|1926966|109555|98535|1353450|109393|107804|98387|98385|95301|1914410|98821|98822|1925638|1350917|96247|88052|1096368|107943|24482…
32991	1.5584E-13	1.7955E-12	42	4278	74	23380	macromolecular complex	107183|1926966|107185|98535|109555|107186|96250|105384|1098257|98387|107804|101849|95301|894684|1914247|1333112|105047|104880|1914436|96015|1915472|98821|1925638|1350917|88052|99919|1096368|107943|87904|1095410|2448295|87991|95589|2386251|107812|1097682|104708|95288|104689|96021|1929705|96022
72562	1.2182E-12	1.3451E-11	10	105	74	23380	blood microparticle	105047|87991|96015|98821|98822|96619|105384|109393|97549|87904
43234	5.2848E-10	5.6019E-9	34	3616	74	23380	protein complex	107183|1926966|107185|98535|107186|109555|96250|105384|1098257|98387|107804|95301|1914247|1333112|105047|96015|104880|1915472|98821|99919|1096368|107943|87904|1095410|2448295|87991|95589|2386251|107812|104708|104689|96021|1929705|96022
44422	3.0568E-9	3.1155E-8	42	5730	74	23380	organelle part	107183|107185|107186|98535|96250|105384|98387|107804|109393|88271|101849|95301|98385|894684|105047|96015|1914436|104880|1915472|98821|98822|1350917|88052|99919|1096368|107943|87904|1095410|2448295|2386251|107812|1096881|1097682|104708|1099832|104689|1929705|2444266|98916|98180|88041|2449057
43228	3.3989E-9	3.2168E-8	31	3249	74	23380	non-membrane-bounded organelle	107183|107185|107186|109555|98535|109393|107804|98387|101849|98385|95301|894684|96015|1914436|1915472|1925638|1350917|88052|99919|107943|1095410|87904|2448295|2386251|107812|1096881|97549|1097682|104708|1099832|104689
43232	3.3989E-9	3.2168E-8	31	3249	74	23380	intracellular non-membrane-bounded organelle	107183|107185|107186|109555|98535|109393|107804|98387|101849|98385|95301|894684|96015|1914436|1915472|1925638|1350917|88052|99919|107943|1095410|87904|2448295|2386251|107812|1096881|97549|1097682|104708|1099832|104689
5874	4.6822E-9	4.2785E-8	11	317	74	23380	microtubule	107183|104689|1915472|107185|98535|107186|107812|107804|107943|104708|1095410
5856	8.4071E-9	7.4263E-8	22	1714	74	23380	cytoskeleton	107183|107185|107186|98535|107812|98387|107804|109393|97549|101849|104708|95301|98385|1099832|1915472|104689|1925638|1350917|88052|107943|87904|1095410
44446	1.7165E-8	1.4673E-7	40	5541	74	23380	intracellular organelle part	107183|107185|107186|98535|96250|105384|98387|107804|88271|101849|95301|98385|894684|105047|96015|1914436|104880|1915472|98821|98822|1350917|99919|1096368|107943|87904|1095410|2448295|2386251|107812|1096881|1097682|104708|1099832|104689|1929705|2444266|98916|98180|88041|2449057
44297	1.8807E-8	1.5574E-7	13	556	74	23380	cell body	107183|104689|107185|98535|107186|96250|88052|105384|107812|107943|104708|101849|98180
502	3.2257E-8	2.5903E-7	6	59	74	23380	proteasome complex	105047|104880|109555|1098257|99919|1914247
5634	3.9612E-8	3.0874E-7	41	5954	74	23380	nucleus	98889|87968|107185|98535|109555|1353450|96250|105384|1098257|101849|95301|894684|1333112|105047|1914410|104880|1915472|1925638|1350917|99919|87904|2448295|87991|95588|2386251|107812|1096881|104887|98890|97549|96853|95288|104689|1929705|95393|2444266|1349462|98916|98180|88041|2449057
43231	6.7538E-8	5.1136E-7	53	9513	74	23380	intracellular membrane-bounded organelle	98889|107185|96250|1098257|105384|101849|88271|894684|105047|1333112|104880|1915472|99919|87904|87991|90675|1927186|102809|95588|2386251|104887|1096881|97549|104689|88041|2449057|87968|109555|98535|1353450|95301|1914410|98821|1925638|98822|1350917|96247|88052|1096368|107943|1349457|2448295|107812|98890|96853|95288|95393|1929705|2444266|1349462|99432|98916|98180
30529	5.6041E-7	4.1253E-6	12	623	74	23380	ribonucleoprotein complex	95288|96015|1914436|109555|1925638|1350917|105384|107812|1097682|87904|101849|894684
5615	1.1675E-6	8.3616E-6	16	1230	74	23380	extracellular space	87991|105384|1096881|97549|109393|88271|96853|105047|96015|98821|98822|95393|88052|96619|88269|87904
5833	2.5220E-6	1.7588E-5	3	9	74	23380	hemoglobin complex	96015|96021|96022
44430	9.2603E-6	6.2922E-5	14	1117	74	23380	cytoskeletal part	107183|107185|107186|98535|107812|107804|98387|104708|98385|1099832|1915472|104689|107943|1095410
5852	1.0805E-5	7.1583E-5	3	14	74	23380	eukaryotic translation initiation factor 3 complex	1926966|2386251|95301
5925	1.2841E-5	8.2995E-5	8	343	74	23380	focal adhesion	1099832|1914436|1350917|105384|97549|1097682|87904|88271
5924	1.4254E-5	8.9933E-5	8	348	74	23380	cell-substrate adherens junction	1099832|1914436|1350917|105384|97549|1097682|87904|88271
30055	1.5795E-5	9.7342E-5	8	353	74	23380	cell-substrate junction	1099832|1914436|1350917|105384|97549|1097682|87904|88271
15630	1.7758E-5	1.0695E-4	12	873	74	23380	microtubule cytoskeleton	1099832|107183|104689|1915472|107185|98535|107186|107812|107804|107943|104708|1095410
16234	2.5937E-5	1.5274E-4	4	54	74	23380	inclusion body	105047|107183|95288|96247
45298	2.9588E-5	1.7045E-4	2	3	74	23380	tubulin complex	1915472|107812
22624	3.8855E-5	2.1908E-4	3	21	74	23380	proteasome accessory complex	105047|109555|1914247
5912	4.1309E-5	2.2806E-4	8	404	74	23380	adherens junction	1099832|1914436|1350917|105384|97549|1097682|87904|88271
30863	4.7812E-5	2.5858E-4	4	63	74	23380	cortical cytoskeleton	98387|109393|87904|98385
70161	5.2495E-5	2.7822E-4	8	418	74	23380	anchoring junction	1099832|1914436|1350917|105384|97549|1097682|87904|88271
15935	5.4085E-5	2.8103E-4	4	65	74	23380	small ribosomal subunit	96015|1350917|1097682|101849
44391	7.2216E-5	3.6802E-4	5	136	74	23380	ribosomal subunit	96015|1914436|1350917|1097682|101849
8091	9.8222E-5	4.9111E-4	2	5	74	23380	spectrin	98387|98385
14731	1.4703E-4	7.2154E-4	2	6	74	23380	spectrin-associated cytoskeleton	98387|98385
22626	1.8419E-4	8.8746E-4	4	89	74	23380	cytosolic ribosome	96015|1914436|1350917|1097682
44448	2.2732E-4	1.0757E-3	4	94	74	23380	cell cortex part	98387|109393|87904|98385
22627	2.3711E-4	1.1024E-3	3	38	74	23380	cytosolic small ribosomal subunit	96015|1350917|1097682
71541	2.7333E-4	1.2488E-3	2	8	74	23380	eukaryotic translation initiation factor 3 complex, eIF3m	1926966|95301
16323	2.9681E-4	1.3331E-3	5	184	74	23380	basolateral plasma membrane	98821|96250|96247|88269|109393
5840	3.7845E-4	1.6715E-3	5	194	74	23380	ribosome	96015|1914436|1350917|1097682|101849
5838	7.5365E-4	3.2741E-3	2	13	74	23380	proteasome regulatory particle	105047|1914247
44428	8.7238E-4	3.7287E-3	20	3020	74	23380	nuclear part	107185|98535|96250|105384|2386251|107812|1096881|95301|894684|105047|104880|104689|1929705|2444266|99919|98916|87904|98180|88041|2449057
97458	1.0996E-3	4.6253E-3	11	1172	74	23380	neuron part	87968|1350917|96250|95393|88052|105384|88269|97549|87904|101849|98180
5839	1.6320E-3	6.7577E-3	2	19	74	23380	proteasome core complex	104880|1098257
5739	2.2535E-3	9.1872E-3	13	1685	74	23380	mitochondrion	90675|1927186|98822|1350917|102809|96250|96247|95588|104887|98890|88271|101849|2449057
5938	2.3214E-3	9.3206E-3	4	175	74	23380	cell cortex	98387|109393|87904|98385
12505	2.7157E-3	1.0741E-2	19	3072	74	23380	endomembrane system	98535|1927186|107812|88271|1333112|104880|98821|98822|1350917|1929705|88052|99919|99432|1096368|107943|98180|88041|1349457|2449057
31595	3.1651E-3	1.1813E-2	1	1	74	23380	nuclear proteasome complex	105047
8043	3.1651E-3	1.1813E-2	1	1	74	23380	intracellular ferritin complex	95589
34359	3.1651E-3	1.1813E-2	1	1	74	23380	mature chylomicron	88052
70288	3.1651E-3	1.1813E-2	1	1	74	23380	ferritin complex	95589
16235	3.2956E-3	1.2130E-2	2	27	74	23380	aggresome	107183|95288
43005	3.4108E-3	1.2382E-2	9	968	74	23380	neuron projection	87968|1350917|96250|95393|105384|88269|97549|87904|101849
55037	3.7323E-3	1.3366E-2	3	98	74	23380	recycling endosome	1333112|98821|98822
31974	4.4350E-3	1.5670E-2	18	2967	74	23380	membrane-enclosed lumen	107185|98535|96250|2386251|107812|1096881|88271|95301|894684|105047|104880|104689|2444266|88052|99919|98916|87904|2449057
48471	4.7133E-3	1.6435E-2	6	493	74	23380	perinuclear region of cytoplasm	98821|98822|1925638|96250|99919|101849
1726	4.8982E-3	1.6857E-2	3	108	74	23380	ruffle	1099832|1350917|96250
36464	5.2861E-3	1.7959E-2	3	111	74	23380	cytoplasmic ribonucleoprotein granule	109555|107812|87904
30864	5.4961E-3	1.8400E-2	2	35	74	23380	cortical actin cytoskeleton	98387|98385
35770	5.5547E-3	1.8400E-2	3	113	74	23380	ribonucleoprotein granule	109555|107812|87904
16020	7.4978E-3	2.4530E-2	39	8915	74	23380	membrane	109555|96250|105384|109393|98387|88271|101849|95301|98385|894684|1914247|1333112|105047|1914410|96015|1914436|98821|98822|1925638|1350917|96247|88052|99919|1096368|87904|1349457|95589|2386251|1096881|97549|1097682|104708|1099832|95288|2444207|1929705|95393|88269|88041
32587	7.8404E-3	2.5338E-2	2	42	74	23380	ruffle membrane	1350917|96250
34363	9.4657E-3	2.9167E-2	1	3	74	23380	intermediate-density lipoprotein particle	88052
835	9.4657E-3	2.9167E-2	1	3	74	23380	ER ubiquitin ligase complex	99919
836	9.4657E-3	2.9167E-2	1	3	74	23380	Hrd1p ubiquitin ligase complex	99919
97433	9.4657E-3	2.9167E-2	1	3	74	23380	dense body	98821
42995	9.9993E-3	3.0458E-2	12	1787	74	23380	cell projection	87968|1099832|1350917|96250|95393|96247|105384|88269|97549|87904|101849|98180
31410	1.0937E-2	3.2935E-2	8	962	74	23380	cytoplasmic vesicle	105047|98535|98821|98822|105384|1096368|107943|2449057
32437	1.2601E-2	3.7104E-2	1	4	74	23380	cuticular plate	98385
974	1.2601E-2	3.7104E-2	1	4	74	23380	Prp19 complex	105384
31526	1.3630E-2	3.9692E-2	2	56	74	23380	brush border membrane	96250|96247
98590	1.4425E-2	4.1281E-2	5	453	74	23380	plasma membrane region	98821|96250|96247|88269|109393
5635	1.4487E-2	4.1281E-2	4	296	74	23380	nuclear envelope	1929705|107812|98180|88041
5905	1.5052E-2	4.2432E-2	2	59	74	23380	coated pit	98821|98822
1650	1.5727E-2	4.2965E-2	1	5	74	23380	fibrillar center	2386251
31838	1.5727E-2	4.2965E-2	1	5	74	23380	haptoglobin-hemoglobin complex	96015
31983	1.5727E-2	4.2965E-2	1	5	74	23380	vesicle lumen	88052
5815	1.8368E-2	4.9668E-2	5	482	74	23380	microtubule organizing center	1099832|107183|104689|107185|98535
43233	1.8631E-2	4.9871E-2	16	2915	74	23380	organelle lumen	107185|98535|96250|2386251|1096881|95301|894684|105047|104880|104689|2444266|88052|99919|98916|87904|2449057
31597	1.8843E-2	4.9934E-2	1	6	74	23380	cytosolic proteasome complex	105047

## Sheet: Biological Process
GO-ID	p-value	corr p-value	x	n	X	N	Description	Genes in test set
19538	4.4163E-13	6.3242E-10	36	3273	73	23663	protein metabolic process	107183|1926966|107185|107186|109555|98535|96250|105384|1098257|88271|101849|95301|105047|1914410|1914436|104880|1925638|1350917|96247|88052|99919|107943|90675|102809|2386251|1096881|104887|98890|1097682|104708|95288|104689|2444266|1349462|88041|2449057
8152	2.1292E-12	1.4090E-9	56	8594	73	23663	metabolic process	107183|107185|107186|96250|1098257|105384|101849|88271|894684|105047|1333112|1914436|104880|1915472|99919|1095410|90675|1927186|102809|95588|2386251|104887|1096881|104708|104689|96619|88041|2449057|87968|1926966|109555|98535|1353450|107804|98387|98385|95301|1914410|98821|1925638|1350917|96247|88052|107943|1349457|107812|98890|1097682|96853|95288|95393|2444266|88269|1349462|98916|98180
44237	3.0627E-12	1.4090E-9	51	7139	73	23663	cellular metabolic process	107183|107185|107186|96250|1098257|105384|88271|894684|105047|1333112|104880|1914436|1915472|99919|1095410|90675|1927186|102809|2386251|104887|1096881|104708|104689|88041|2449057|87968|1926966|109555|98535|1353450|107804|98387|98385|95301|1914410|98821|1350917|96247|88052|107943|1349457|107812|98890|1097682|96853|95288|2444266|88269|1349462|98916|98180
9987	3.9357E-12	1.4090E-9	68	13405	73	23663	cellular process	107183|98889|107185|107186|96250|1098257|105384|101849|88271|894684|105047|1333112|96015|1914436|104880|1915472|99919|1095410|87904|87991|90675|1927186|102809|95588|2386251|1096881|104887|97549|104708|1099832|2444207|104689|96021|96022|88041|2449057|87968|1926966|109555|98535|1353450|109393|107804|98387|98385|95301|1914410|98821|98822|1925638|1350917|96247|88052|1096368|107943|1349457|107812|9889…
44267	5.5292E-12	1.5836E-9	31	2596	73	23663	cellular protein metabolic process	107183|1926966|107185|107186|109555|98535|96250|105384|1098257|95301|105047|1914436|104880|1914410|1350917|96247|99919|107943|90675|102809|2386251|1096881|104887|98890|1097682|104708|95288|104689|2444266|1349462|2449057
71704	9.3501E-12	2.0383E-9	52	7626	73	23663	organic substance metabolic process	107183|107185|107186|96250|1098257|105384|101849|88271|894684|105047|1333112|1914436|104880|1915472|99919|1095410|90675|1927186|102809|2386251|104887|1096881|104708|104689|96619|88041|2449057|87968|1926966|109555|98535|1353450|107804|98387|98385|95301|1914410|1925638|1350917|96247|88052|107943|1349457|107812|98890|1097682|96853|95288|2444266|1349462|98916|98180
7339	9.9640E-12	2.0383E-9	7	34	73	23663	binding of sperm to zona pellucida	107183|104689|107185|98535|107186|107943|104708
35036	1.8930E-11	3.3884E-9	7	37	73	23663	sperm-egg recognition	107183|104689|107185|98535|107186|107943|104708
6457	2.6107E-11	4.1539E-9	10	146	73	23663	protein folding	107183|104689|107185|98535|107186|96250|96247|105384|107943|104708
1901998	6.9263E-11	9.9184E-9	7	44	73	23663	toxin transport	107183|104689|107185|98535|107186|107943|104708
9988	9.6271E-11	1.2533E-8	7	46	73	23663	cell-cell recognition	107183|104689|107185|98535|107186|107943|104708
6412	1.2293E-10	1.4669E-8	12	299	73	23663	translation	95288|1914410|1926966|90675|1914436|1350917|102809|2386251|1096881|1097682|95301|2449057
1901564	2.8598E-10	3.1502E-8	21	1324	73	23663	organonitrogen compound metabolic process	87968|90675|1927186|102809|105384|107812|104887|98387|107804|98385|96853|105047|1333112|95288|1915472|96619|98916|1095410|88041|1349457|2449057
44238	4.6190E-9	4.7246E-7	47	7352	73	23663	primary metabolic process	87968|107183|1926966|107185|98535|109555|107186|1353450|96250|105384|1098257|107804|88271|101849|95301|894684|1333112|105047|1914410|104880|1914436|1915472|1925638|1350917|96247|88052|99919|107943|1095410|1349457|90675|1927186|102809|2386251|107812|1096881|104887|98890|1097682|104708|95288|104689|2444266|1349462|98180|88041|2449057
9566	1.2620E-8	1.2047E-6	8	141	73	23663	fertilization	107183|104689|107185|98535|107186|88052|107943|104708
7338	1.6373E-8	1.4654E-6	7	94	73	23663	single fertilization	107183|104689|107185|98535|107186|107943|104708
8037	1.8972E-8	1.5981E-6	7	96	73	23663	cell recognition	107183|104689|107185|98535|107186|107943|104708
6461	2.2287E-8	1.6770E-6	15	814	73	23663	protein complex assembly	107183|107186|1353450|96250|107812|1096881|107804|88271|104708|96853|1915472|99919|1096368|1095410|98180
70271	2.3021E-8	1.6770E-6	15	816	73	23663	protein complex biogenesis	107183|107186|1353450|96250|107812|1096881|107804|88271|104708|96853|1915472|99919|1096368|1095410|98180
71822	2.3422E-8	1.6770E-6	17	1083	73	23663	protein complex subunit organization	107183|107186|1353450|96250|105384|107812|1096881|107804|88271|104708|96853|1915472|98821|99919|1096368|1095410|98180
65003	3.3441E-8	2.2804E-6	16	971	73	23663	macromolecular complex assembly	107183|107186|1353450|96250|107812|1096881|107804|88271|104708|95301|96853|1915472|99919|1096368|1095410|98180
44248	6.5718E-8	4.2777E-6	19	1469	73	23663	cellular catabolic process	87968|109555|1098257|105384|107812|104887|98890|107804|88271|105047|1333112|95288|104880|1915472|1350917|88052|99919|1349462|1095410
43933	9.4294E-8	5.8708E-6	20	1668	73	23663	macromolecular complex subunit organization	107183|107186|1353450|96250|105384|107812|1096881|107804|88271|104708|95301|96853|1915472|98821|88052|99919|1096368|87904|1095410|98180
43170	1.2585E-7	7.5091E-6	39	5838	73	23663	macromolecule metabolic process	107183|1926966|107185|98535|109555|107186|96250|105384|1098257|88271|101849|95301|894684|105047|1914410|1914436|104880|1925638|1350917|96247|88052|99919|107943|90675|102809|2386251|1096881|104887|98890|1097682|104708|95288|104689|2444266|96619|1349462|98180|88041|2449057
9056	5.5612E-7	3.1855E-5	19	1686	73	23663	catabolic process	87968|109555|1098257|105384|107812|104887|98890|107804|88271|105047|1333112|95288|104880|1915472|1350917|88052|99919|1349462|1095410
44085	6.0304E-7	3.3214E-5	19	1695	73	23663	cellular component biogenesis	107183|107186|1353450|96250|107812|1096881|107804|88271|104708|95301|894684|96853|1333112|1099832|1915472|99919|1096368|1095410|98180
44260	7.9393E-7	4.2107E-5	35	5190	73	23663	cellular macromolecule metabolic process	107183|1926966|107185|107186|109555|98535|96250|105384|1098257|88271|95301|894684|105047|1914410|1914436|104880|1350917|96247|88052|99919|107943|90675|102809|2386251|1096881|104887|98890|1097682|104708|95288|104689|2444266|1349462|98180|2449057
51179	9.9405E-7	4.7914E-5	30	4021	73	23663	localization	107183|107185|107186|98535|96250|105384|109393|101849|1333112|98821|98822|88052|99919|1096368|107943|1349457|87991|95588|104887|97549|104708|1099832|2444207|104689|96021|1929705|96022|2444266|88269|99432
33014	1.0038E-6	4.7914E-5	4	25	73	23663	tetrapyrrole biosynthetic process	96853|98387|98916|98385
6779	1.0038E-6	4.7914E-5	4	25	73	23663	porphyrin-containing compound biosynthetic process	96853|98387|98916|98385
6810	1.0814E-6	4.8500E-5	26	3141	73	23663	transport	107183|107185|107186|98535|96250|105384|109393|1333112|98821|98822|88052|99919|1096368|107943|1349457|87991|95588|104708|104689|2444207|96021|96022|1929705|2444266|88269|99432
65008	1.0838E-6	4.8500E-5	23	2519	73	23663	regulation of biological quality	98889|90675|87991|1353450|96250|95588|104887|98387|109393|97549|1097682|98385|1099832|96015|2444207|98821|98822|96021|96247|96022|88052|88269|87904
44281	1.1899E-6	5.1633E-5	19	1773	73	23663	small molecule metabolic process	87968|90675|1927186|1353450|102809|105384|107812|107804|88271|105047|1333112|95288|1915472|88052|88269|98916|1095410|98180|2449057
22607	1.7696E-6	7.4532E-5	17	1470	73	23663	cellular component assembly	107183|107186|1353450|96250|107812|1096881|107804|88271|104708|95301|96853|1099832|1915472|99919|1096368|1095410|98180
51234	1.9842E-6	8.1181E-5	26	3242	73	23663	establishment of localization	107183|107185|107186|98535|96250|105384|109393|1333112|98821|98822|88052|99919|1096368|107943|1349457|87991|95588|104708|104689|2444207|96021|96022|1929705|2444266|88269|99432
1901575	2.0509E-6	8.1578E-5	17	1486	73	23663	organic substance catabolic process	87968|109555|1098257|105384|107812|98890|107804|105047|1333112|95288|104880|1915472|1350917|88052|99919|1349462|1095410
6152	3.3349E-6	1.2567E-4	9	393	73	23663	purine nucleoside catabolic process	87968|1333112|105047|95288|1915472|105384|107812|107804|1095410
46130	3.3349E-6	1.2567E-4	9	393	73	23663	purine ribonucleoside catabolic process	87968|1333112|105047|95288|1915472|105384|107812|107804|1095410
1901135	3.5562E-6	1.3058E-4	14	1055	73	23663	carbohydrate derivative metabolic process	87968|1333112|105047|95288|1915472|1927186|96619|105384|99919|107812|107804|1095410|98180|1349457
42454	3.6956E-6	1.3123E-4	9	398	73	23663	ribonucleoside catabolic process	87968|1333112|105047|95288|1915472|105384|107812|107804|1095410
46128	3.7752E-6	1.3123E-4	10	512	73	23663	purine ribonucleoside metabolic process	87968|1333112|105047|95288|1915472|1927186|105384|107812|107804|1095410
9164	3.8490E-6	1.3123E-4	9	400	73	23663	nucleoside catabolic process	87968|1333112|105047|95288|1915472|105384|107812|107804|1095410
42278	4.0438E-6	1.3467E-4	10	516	73	23663	purine nucleoside metabolic process	87968|1333112|105047|95288|1915472|1927186|105384|107812|107804|1095410
1901658	4.3426E-6	1.4133E-4	9	406	73	23663	glycosyl compound catabolic process	87968|1333112|105047|95288|1915472|105384|107812|107804|1095410
72523	4.9863E-6	1.5864E-4	9	413	73	23663	purine-containing compound catabolic process	87968|1333112|105047|95288|1915472|105384|107812|107804|1095410
6778	5.0961E-6	1.5864E-4	4	37	73	23663	porphyrin-containing compound metabolic process	96853|98387|98916|98385
9119	5.6512E-6	1.7218E-4	10	536	73	23663	ribonucleoside metabolic process	87968|1333112|105047|95288|1915472|1927186|105384|107812|107804|1095410
55086	6.0533E-6	1.8059E-4	12	805	73	23663	nucleobase-containing small molecule metabolic process	87968|1333112|105047|95288|1915472|1927186|105384|107812|107804|1095410|98180|2449057
9116	6.7519E-6	1.9732E-4	10	547	73	23663	nucleoside metabolic process	87968|1333112|105047|95288|1915472|1927186|105384|107812|107804|1095410
1901657	8.2884E-6	2.3738E-4	10	560	73	23663	glycosyl compound metabolic process	87968|1333112|105047|95288|1915472|1927186|105384|107812|107804|1095410
33013	8.5366E-6	2.3969E-4	4	42	73	23663	tetrapyrrole metabolic process	96853|98387|98916|98385
43623	9.8451E-6	2.7112E-4	7	242	73	23663	cellular protein complex assembly	1915472|107186|96250|107812|1096368|107804|1095410
44763	1.0586E-5	2.8603E-4	52	10875	73	23663	single-organism cellular process	87968|98889|107183|107185|98535|109555|107186|1353450|96250|105384|98387|107804|109393|88271|101849|98385|1333112|105047|96015|1915472|98821|98822|1925638|1350917|96247|88052|99919|107943|87904|1095410|1349457|90675|87991|1927186|102809|95588|107812|104887|97549|104708|96853|1099832|95288|104689|2444207|96021|96022|88269|99432|98916|98180|2449057
44710	1.0890E-5	2.8878E-4	27	3783	73	23663	single-organism metabolic process	87968|1353450|105384|107804|88271|1333112|105047|1915472|98821|1925638|1350917|88052|99919|1095410|1349457|90675|1927186|102809|95588|104887|107812|96853|95288|88269|98916|98180|2449057
72521	1.5282E-5	3.8502E-4	10	601	73	23663	purine-containing compound metabolic process	87968|1333112|105047|95288|1915472|1927186|105384|107812|107804|1095410
51651	1.5298E-5	3.8502E-4	5	101	73	23663	maintenance of location in cell	1099832|87991|2444207|95588|97549
15669	1.5325E-5	3.8502E-4	3	16	73	23663	gas transport	96021|96022|88269
9117	1.7915E-5	4.4231E-4	11	750	73	23663	nucleotide metabolic process	1333112|105047|95288|1915472|1927186|105384|107812|107804|1095410|98180|2449057
45780	1.8568E-5	4.4316E-4	3	17	73	23663	positive regulation of bone resorption	98821|98822|88269
46852	1.8568E-5	4.4316E-4	3	17	73	23663	positive regulation of bone remodeling	98821|98822|88269
6753	2.0000E-5	4.6512E-4	11	759	73	23663	nucleoside phosphate metabolic process	1333112|105047|95288|1915472|1927186|105384|107812|107804|1095410|98180|2449057
1901136	2.0138E-5	4.6512E-4	9	492	73	23663	carbohydrate derivative catabolic process	87968|1333112|105047|95288|1915472|105384|107812|107804|1095410
71840	2.2659E-5	5.1504E-4	28	4175	73	23663	cellular component organization or biogenesis	107183|107186|1353450|96250|105384|107804|98387|88271|98385|95301|894684|1333112|1915472|98821|1350917|96247|88052|99919|1096368|1095410|87904|107812|1096881|97549|104708|96853|1099832|98180
9207	2.3082E-5	5.1646E-4	8	382	73	23663	purine ribonucleoside triphosphate catabolic process	1333112|105047|95288|1915472|105384|107812|107804|1095410
9203	2.3517E-5	5.1809E-4	8	383	73	23663	ribonucleoside triphosphate catabolic process	1333112|105047|95288|1915472|105384|107812|107804|1095410
9146	2.4407E-5	5.2955E-4	8	385	73	23663	purine nucleoside triphosphate catabolic process	1333112|105047|95288|1915472|105384|107812|107804|1095410
34655	2.5143E-5	5.3739E-4	10	637	73	23663	nucleobase-containing compound catabolic process	87968|1333112|105047|95288|1915472|1350917|105384|107812|107804|1095410
9143	2.6757E-5	5.6347E-4	8	390	73	23663	nucleoside triphosphate catabolic process	1333112|105047|95288|1915472|105384|107812|107804|1095410
16043	2.9700E-5	6.1096E-4	27	3993	73	23663	cellular component organization	107183|107186|1353450|96250|105384|107804|98387|88271|98385|95301|1333112|1915472|98821|1350917|96247|88052|99919|1096368|1095410|87904|107812|1096881|97549|104708|96853|1099832|98180
44712	2.9866E-5	6.1096E-4	12	945	73	23663	single-organism catabolic process	87968|1333112|105047|95288|1915472|88052|105384|107812|104887|107804|1095410|88271
6184	3.2109E-5	6.4760E-4	6	196	73	23663	GTP catabolic process	1333112|95288|1915472|107812|107804|1095410
6414	3.3364E-5	6.6357E-4	4	59	73	23663	translational elongation	95288|1914410|1914436|1096881
9154	3.4369E-5	6.6863E-4	8	404	73	23663	purine ribonucleotide catabolic process	1333112|105047|95288|1915472|105384|107812|107804|1095410
9261	3.4976E-5	6.6863E-4	8	405	73	23663	ribonucleotide catabolic process	1333112|105047|95288|1915472|105384|107812|107804|1095410
6195	3.5592E-5	6.6863E-4	8	406	73	23663	purine nucleotide catabolic process	1333112|105047|95288|1915472|105384|107812|107804|1095410
44270	3.5749E-5	6.6863E-4	10	664	73	23663	cellular nitrogen compound catabolic process	87968|1333112|105047|95288|1915472|1350917|105384|107812|107804|1095410
1901069	3.5953E-5	6.6863E-4	6	200	73	23663	guanosine-containing compound catabolic process	1333112|95288|1915472|107812|107804|1095410
46700	3.8567E-5	7.0805E-4	10	670	73	23663	heterocycle catabolic process	87968|1333112|105047|95288|1915472|1350917|105384|107812|107804|1095410
44249	3.9146E-5	7.0958E-4	24	3347	73	23663	cellular biosynthetic process	87968|90675|1926966|1353450|96250|102809|105384|2386251|1096881|98387|1097682|95301|98385|894684|96853|95288|1914410|1914436|1350917|88052|99919|98916|98180|2449057
44699	4.0826E-5	7.3078E-4	55	12352	73	23663	single-organism process	107183|98889|107185|107186|96250|105384|101849|88271|105047|1333112|96015|1915472|99919|1095410|87904|87991|90675|1927186|102809|95588|104887|97549|104708|1099832|2444207|104689|96021|96022|2449057|87968|109555|98535|1353450|109393|107804|98387|98385|98821|1925638|98822|1350917|96247|88052|107943|1349457|107812|96853|95288|1929705|95393|2444266|88269|99432|98916|98180
19439	4.3150E-5	7.6285E-4	10	679	73	23663	aromatic compound catabolic process	87968|1333112|105047|95288|1915472|1350917|105384|107812|107804|1095410
46039	4.4750E-5	7.8149E-4	6	208	73	23663	GTP metabolic process	1333112|95288|1915472|107812|107804|1095410
9166	4.7533E-5	8.2009E-4	8	423	73	23663	nucleotide catabolic process	1333112|105047|95288|1915472|105384|107812|107804|1095410
30163	5.1623E-5	8.7571E-4	8	428	73	23663	protein catabolic process	105047|104880|109555|88052|1098257|99919|1349462|98890
51258	5.1980E-5	8.7571E-4	4	66	73	23663	protein polymerization	1915472|107812|107804|1095410
71353	5.4417E-5	9.0610E-4	3	24	73	23663	cellular response to interleukin-4	96853|96247|107804
1901292	5.5103E-5	9.0698E-4	8	432	73	23663	nucleoside phosphate catabolic process	1333112|105047|95288|1915472|105384|107812|107804|1095410
1901068	5.6627E-5	9.2148E-4	6	217	73	23663	guanosine-containing compound metabolic process	1333112|95288|1915472|107812|107804|1095410
1901361	5.7716E-5	9.2865E-4	10	703	73	23663	organic cyclic compound catabolic process	87968|1333112|105047|95288|1915472|1350917|105384|107812|107804|1095410
34105	6.1700E-5	9.8172E-4	3	25	73	23663	positive regulation of tissue remodeling	98821|98822|88269
1901565	6.8452E-5	1.0667E-3	9	576	73	23663	organonitrogen compound catabolic process	87968|1333112|105047|95288|1915472|105384|107812|107804|1095410
51235	6.8531E-5	1.0667E-3	5	138	73	23663	maintenance of location	1099832|87991|2444207|95588|97549
70670	6.9594E-5	1.0716E-3	3	26	73	23663	response to interleukin-4	96853|96247|107804
9205	7.3282E-5	1.1164E-3	8	450	73	23663	purine ribonucleoside triphosphate metabolic process	1333112|105047|95288|1915472|105384|107812|107804|1095410
9199	7.6749E-5	1.1569E-3	8	453	73	23663	ribonucleoside triphosphate metabolic process	1333112|105047|95288|1915472|105384|107812|107804|1095410
34622	7.9135E-5	1.1804E-3	8	455	73	23663	cellular macromolecular complex assembly	1915472|107186|96250|107812|1096368|107804|1095410|95301
9144	8.0351E-5	1.1862E-3	8	456	73	23663	purine nucleoside triphosphate metabolic process	1333112|105047|95288|1915472|105384|107812|107804|1095410
19637	8.3207E-5	1.2158E-3	12	1051	73	23663	organophosphate metabolic process	1333112|105047|95288|1915472|1927186|105384|107812|107804|1095410|98180|1349457|2449057
6826	8.7301E-5	1.2628E-3	3	28	73	23663	iron ion transport	98821|98822|95588
9058	9.2720E-5	1.3278E-3	24	3529	73	23663	biosynthetic process	87968|90675|1926966|1353450|96250|102809|105384|2386251|1096881|98387|1097682|95301|98385|894684|96853|95288|1914410|1914436|1350917|88052|99919|98916|98180|2449057
6879	9.7158E-5	1.3775E-3	3	29	73	23663	cellular iron ion homeostasis	98821|98822|95588
9141	1.0202E-4	1.4323E-3	8	472	73	23663	nucleoside triphosphate metabolic process	1333112|105047|95288|1915472|105384|107812|107804|1095410
48821	1.3101E-4	1.8174E-3	3	32	73	23663	erythrocyte development	96015|96021|96022
46434	1.3199E-4	1.8174E-3	8	490	73	23663	organophosphate catabolic process	1333112|105047|95288|1915472|105384|107812|107804|1095410
51603	1.6274E-4	2.2195E-3	7	377	73	23663	proteolysis involved in cellular protein catabolic process	105047|104880|109555|1098257|99919|1349462|98890
45124	1.7173E-4	2.3200E-3	3	35	73	23663	regulation of bone resorption	98821|98822|88269
42592	1.8289E-4	2.4476E-3	12	1143	73	23663	homeostatic process	98889|96015|98821|98822|96021|96022|95588|88052|88269|104887|109393|98385
34755	1.9517E-4	2.5878E-3	2	7	73	23663	iron ion transmembrane transport	98821|98822
1901576	1.9802E-4	2.6015E-3	23	3463	73	23663	organic substance biosynthetic process	87968|90675|1926966|1353450|102809|105384|2386251|1096881|98387|1097682|95301|98385|894684|96853|95288|1914410|1914436|1350917|88052|99919|98916|98180|2449057
44257	2.0027E-4	2.6071E-3	7	390	73	23663	cellular protein catabolic process	105047|104880|109555|1098257|99919|1349462|98890
9057	2.0679E-4	2.6677E-3	9	667	73	23663	macromolecule catabolic process	105047|104880|109555|1350917|88052|1098257|99919|1349462|98890
6417	2.1097E-4	2.6974E-3	6	276	73	23663	regulation of translation	95288|90675|1350917|1097682|101849|894684
9150	2.5542E-4	3.2206E-3	8	540	73	23663	purine ribonucleotide metabolic process	1333112|105047|95288|1915472|105384|107812|107804|1095410
6418	2.5639E-4	3.2206E-3	3	40	73	23663	tRNA aminoacylation for protein translation	90675|102809|2449057
46850	2.7602E-4	3.4370E-3	3	41	73	23663	regulation of bone remodeling	98821|98822|88269
6163	2.9247E-4	3.6104E-3	8	551	73	23663	purine nucleotide metabolic process	1333112|105047|95288|1915472|105384|107812|107804|1095410
30837	2.9659E-4	3.6301E-3	3	42	73	23663	negative regulation of actin filament polymerization	98387|97549|98385
8104	3.1257E-4	3.7664E-3	13	1397	73	23663	protein localization	98535|96250|97549|101849|1333112|1099832|2444207|98822|1929705|88052|99919|99432|1096368
43039	3.1813E-4	3.7664E-3	3	43	73	23663	tRNA aminoacylation	90675|102809|2449057
43038	3.1813E-4	3.7664E-3	3	43	73	23663	amino acid activation	90675|102809|2449057
9259	3.1825E-4	3.7664E-3	8	558	73	23663	ribonucleotide metabolic process	1333112|105047|95288|1915472|105384|107812|107804|1095410
51188	3.2648E-4	3.8176E-3	4	106	73	23663	cofactor biosynthetic process	96853|98387|98916|98385
51131	3.3324E-4	3.8176E-3	2	9	73	23663	chaperone-mediated protein complex assembly	107186|96250
15671	3.3324E-4	3.8176E-3	2	9	73	23663	oxygen transport	96021|96022
9650	3.3324E-4	3.8176E-3	2	9	73	23663	UV protection	104887|88271
30099	3.4436E-4	3.9137E-3	5	195	73	23663	myeloid cell differentiation	96015|98821|98822|96021|96022
30097	3.5411E-4	3.9928E-3	8	567	73	23663	hemopoiesis	95288|96015|98821|98822|96021|96022|98387|98385
19693	3.7107E-4	4.1514E-3	8	571	73	23663	ribose phosphate metabolic process	1333112|105047|95288|1915472|105384|107812|107804|1095410
51099	3.7592E-4	4.1730E-3	4	110	73	23663	positive regulation of binding	1333112|95393|96247|98385
6807	4.1327E-4	4.5523E-3	26	4386	73	23663	nitrogen compound metabolic process	87968|96250|105384|107804|98387|98385|894684|1333112|105047|1915472|1350917|99919|1095410|1349457|90675|1927186|102809|104887|107812|96853|95288|96619|98916|98180|88041|2449057
44265	4.9278E-4	5.3772E-3	8	596	73	23663	cellular macromolecule catabolic process	105047|104880|109555|1350917|1098257|99919|1349462|98890
90066	4.9566E-4	5.3772E-3	6	324	73	23663	regulation of anatomical structure size	96250|96247|104887|98387|97549|98385
72512	5.0708E-4	5.3788E-3	2	11	73	23663	trivalent inorganic cation transport	98821|98822
46931	5.0708E-4	5.3788E-3	2	11	73	23663	pore complex assembly	107183|104708
15682	5.0708E-4	5.3788E-3	2	11	73	23663	ferric iron transport	98821|98822
6641	5.2743E-4	5.5535E-3	3	51	73	23663	triglyceride metabolic process	88052|104887|88271
71702	5.3882E-4	5.6320E-3	13	1479	73	23663	organic substance transport	98535|96250|109393|1333112|2444207|98822|1929705|88052|99919|88269|99432|1096368|1349457
61515	5.5848E-4	5.7953E-3	3	52	73	23663	myeloid cell development	96015|96021|96022
19953	5.8643E-4	6.0415E-3	8	612	73	23663	sexual reproduction	107183|104689|107185|98535|107186|88052|107943|104708
32272	5.9069E-4	6.0419E-3	3	53	73	23663	negative regulation of protein polymerization	98387|97549|98385
33160	6.0728E-4	6.1241E-3	2	12	73	23663	positive regulation of protein import into nucleus, translocation	96250|96247
2862	6.0728E-4	6.1241E-3	2	12	73	23663	negative regulation of inflammatory response to antigenic stimulus	1098257|104887
34103	6.2405E-4	6.2091E-3	3	54	73	23663	regulation of tissue remodeling	98821|98822|88269
15031	6.2438E-4	6.2091E-3	10	945	73	23663	protein transport	1333112|2444207|98535|98822|96250|1929705|88052|99919|99432|1096368
48534	6.4515E-4	6.3714E-3	8	621	73	23663	hematopoietic or lymphoid organ development	95288|96015|98821|98822|96021|96022|98387|98385
6413	6.5860E-4	6.4597E-3	3	55	73	23663	translational initiation	1926966|2386251|95301
1902578	6.6344E-4	6.4629E-3	18	2575	73	23663	single-organism localization	87991|96250|95588|97549|109393|1333112|1099832|2444207|98821|98822|96021|1929705|96022|2444266|88052|88269|99919|1349457
46916	7.3130E-4	7.0759E-3	3	57	73	23663	cellular transition metal ion homeostasis	98821|98822|95588
34641	8.1956E-4	7.8766E-3	24	4067	73	23663	cellular nitrogen compound metabolic process	87968|90675|1927186|96250|102809|105384|107812|104887|98387|107804|98385|894684|96853|105047|1333112|95288|1915472|1350917|99919|98916|1095410|98180|88041|2449057
45793	8.3397E-4	7.9617E-3	2	14	73	23663	positive regulation of cell size	96250|96247
2520	8.5043E-4	8.0650E-3	8	648	73	23663	immune system development	95288|96015|98821|98822|96021|96022|98387|98385
51186	9.1569E-4	8.6267E-3	5	242	73	23663	cofactor metabolic process	96853|87968|98387|98916|98385
6639	9.3487E-4	8.7499E-3	3	62	73	23663	acylglycerol metabolic process	88052|104887|88271
42744	9.6036E-4	8.9301E-3	2	15	73	23663	hydrogen peroxide catabolic process	104887|88271
32092	9.7946E-4	9.0434E-3	3	63	73	23663	positive regulation of protein binding	1333112|96247|98385
32535	9.8517E-4	9.0434E-3	5	246	73	23663	regulation of cellular component size	96250|96247|98387|97549|98385
51260	1.0031E-3	9.1497E-3	5	247	73	23663	protein homooligomerization	96853|1353450|99919|1096881|88271
6638	1.0254E-3	9.2931E-3	3	64	73	23663	neutral lipid metabolic process	88052|104887|88271
45184	1.0779E-3	9.7076E-3	10	1015	73	23663	establishment of protein localization	1333112|2444207|98535|98822|96250|1929705|88052|99919|99432|1096368
2181	1.0954E-3	9.8035E-3	2	16	73	23663	cytoplasmic translation	1350917|95301
55072	1.1212E-3	9.9725E-3	3	66	73	23663	iron ion homeostasis	98821|98822|95588
44087	1.1967E-3	1.0578E-2	7	527	73	23663	regulation of cellular component biogenesis	105047|96250|99919|98387|97549|101849|98385
42026	1.2389E-3	1.0884E-2	2	17	73	23663	protein refolding	96250|105384
61099	1.3910E-3	1.2083E-2	2	18	73	23663	negative regulation of protein tyrosine kinase activity	1925638|101849
33036	1.3923E-3	1.2083E-2	13	1639	73	23663	macromolecule localization	98535|96250|97549|101849|1333112|1099832|2444207|98822|1929705|88052|99919|99432|1096368
44089	1.4162E-3	1.2217E-2	5	267	73	23663	positive regulation of cellular component biogenesis	105047|96250|99919|97549|101849
19725	1.4357E-3	1.2219E-2	7	544	73	23663	cellular homeostasis	98889|98821|98822|95588|88269|104887|109393
43254	1.4397E-3	1.2219E-2	5	268	73	23663	regulation of protein complex assembly	99919|98387|97549|101849|98385
41	1.4421E-3	1.2219E-2	3	72	73	23663	transition metal ion transport	98821|98822|95588
44703	1.4702E-3	1.2384E-2	8	706	73	23663	multi-organism reproductive process	107183|104689|107185|98535|107186|88052|107943|104708
42981	1.4946E-3	1.2516E-2	11	1250	73	23663	regulation of apoptotic process	87991|98535|1353450|1350917|96247|99919|104887|88271|101849|1349457|894684
51259	1.5117E-3	1.2585E-2	6	402	73	23663	protein oligomerization	96853|1353450|99919|1096881|88271|98180
44702	1.5766E-3	1.3050E-2	9	886	73	23663	single organism reproductive process	107183|104689|107185|98535|107186|96247|88052|107943|104708
43067	1.6229E-3	1.3356E-2	11	1263	73	23663	regulation of programmed cell death	87991|98535|1353450|1350917|96247|99919|104887|88271|101849|1349457|894684
33158	1.7205E-3	1.3999E-2	2	20	73	23663	regulation of protein import into nucleus, translocation	96250|96247
6783	1.7205E-3	1.3999E-2	2	20	73	23663	heme biosynthetic process	96853|98916
80135	1.9083E-3	1.5439E-2	6	421	73	23663	regulation of cellular response to stress	98821|1350917|96021|104887|101849|1349457
1903202	2.0835E-3	1.6761E-2	2	22	73	23663	negative regulation of oxidative stress-induced cell death	104887|101849
30218	2.1685E-3	1.7348E-2	3	83	73	23663	erythrocyte differentiation	96015|96021|96022
34645	2.3877E-3	1.8996E-2	17	2641	73	23663	cellular macromolecule biosynthetic process	90675|1926966|102809|105384|2386251|1096881|1097682|95301|894684|95288|1914436|1914410|1350917|88052|99919|98180|2449057
6611	2.4794E-3	1.9402E-2	2	24	73	23663	protein export from nucleus	1333112|1929705
1900408	2.4794E-3	1.9402E-2	2	24	73	23663	negative regulation of cellular response to oxidative stress	104887|101849
1902883	2.4794E-3	1.9402E-2	2	24	73	23663	negative regulation of response to oxidative stress	104887|101849
3	2.5658E-3	1.9968E-2	8	772	73	23663	reproduction	107183|104689|107185|98535|107186|88052|107943|104708
9059	2.6389E-3	2.0265E-2	17	2666	73	23663	macromolecule biosynthetic process	90675|1926966|102809|105384|2386251|1096881|1097682|95301|894684|95288|1914436|1914410|1350917|88052|99919|98180|2449057
72593	2.6451E-3	2.0265E-2	3	89	73	23663	reactive oxygen species metabolic process	96250|104887|88271
1901360	2.6907E-3	2.0265E-2	23	4162	73	23663	organic cyclic compound metabolic process	87968|90675|1927186|102809|105384|107812|98387|107804|88271|98385|894684|96853|105047|1333112|95288|1915472|1350917|88052|99919|98916|1095410|98180|2449057
10941	2.8135E-3	2.0265E-2	11	1355	73	23663	regulation of cell death	87991|98535|1353450|1350917|96247|99919|104887|88271|101849|1349457|894684
32507	2.8172E-3	2.0265E-2	3	91	73	23663	maintenance of protein location in cell	1099832|2444207|97549
34101	2.9058E-3	2.0265E-2	3	92	73	23663	erythrocyte homeostasis	96015|96021|96022
22414	3.0102E-3	2.0265E-2	9	975	73	23663	reproductive process	107183|104689|107185|98535|107186|96247|88052|107943|104708
97577	3.0850E-3	2.0265E-2	1	1	73	23663	sequestering of iron ion	95588
19510	3.0850E-3	2.0265E-2	1	1	73	23663	S-adenosylhomocysteine catabolic process	87968
6426	3.0850E-3	2.0265E-2	1	1	73	23663	glycyl-tRNA aminoacylation	2449057
19836	3.0850E-3	2.0265E-2	1	1	73	23663	hemolysis by symbiont of host erythrocytes	87991
52331	3.0850E-3	2.0265E-2	1	1	73	23663	hemolysis in other organism involved in symbiotic interaction	87991
2000158	3.0850E-3	2.0265E-2	1	1	73	23663	positive regulation of ubiquitin-specific protease activity	99919
2000152	3.0850E-3	2.0265E-2	1	1	73	23663	regulation of ubiquitin-specific protease activity	99919
1902904	3.0850E-3	2.0265E-2	1	1	73	23663	negative regulation of fibril organization	105384
1902903	3.0850E-3	2.0265E-2	1	1	73	23663	regulation of fibril organization	105384
1903004	3.0850E-3	2.0265E-2	1	1	73	23663	regulation of protein K63-linked deubiquitination	99919
1903007	3.0850E-3	2.0265E-2	1	1	73	23663	positive regulation of Lys63-specific deubiquitinase activity	99919
1903006	3.0850E-3	2.0265E-2	1	1	73	23663	positive regulation of protein K63-linked deubiquitination	99919
6880	3.0850E-3	2.0265E-2	1	1	73	23663	intracellular sequestering of iron ion	95588
1902544	3.0850E-3	2.0265E-2	1	1	73	23663	regulation of DNA N-glycosylase activity	1350917
1902546	3.0850E-3	2.0265E-2	1	1	73	23663	positive regulation of DNA N-glycosylase activity	1350917
71268	3.0850E-3	2.0265E-2	1	1	73	23663	homocysteine biosynthetic process	87968
44417	3.0850E-3	2.0265E-2	1	1	73	23663	translocation of molecules into host	98535
44179	3.0850E-3	2.0265E-2	1	1	73	23663	hemolysis in other organism	87991
1897	3.0850E-3	2.0265E-2	1	1	73	23663	cytolysis by symbiont of host cells	87991
42000	3.0850E-3	2.0265E-2	1	1	73	23663	translocation of peptides or proteins into host	98535
30822	3.0850E-3	2.0265E-2	1	1	73	23663	positive regulation of cAMP catabolic process	101849
30807	3.0850E-3	2.0265E-2	1	1	73	23663	positive regulation of cyclic nucleotide catabolic process	101849
51715	3.0850E-3	2.0265E-2	1	1	73	23663	cytolysis in other organism	87991
51836	3.0850E-3	2.0265E-2	1	1	73	23663	translocation of molecules into other organism involved in symbiotic interaction	98535
51808	3.0850E-3	2.0265E-2	1	1	73	23663	translocation of peptides or proteins into other organism involved in symbiotic interaction	98535
51801	3.0850E-3	2.0265E-2	1	1	73	23663	cytolysis in other organism involved in symbiotic interaction	87991
44053	3.0850E-3	2.0265E-2	1	1	73	23663	translocation of peptides or proteins into host cell cytoplasm	98535
31333	3.1817E-3	2.0805E-2	3	95	73	23663	negative regulation of protein complex assembly	98387|97549|98385
55076	3.2771E-3	2.1331E-2	3	96	73	23663	transition metal ion homeostasis	98821|98822|95588
42743	3.3688E-3	2.1766E-2	2	28	73	23663	hydrogen peroxide metabolic process	104887|88271
45185	3.3743E-3	2.1766E-2	3	97	73	23663	maintenance of protein location	1099832|2444207|97549
2861	3.6112E-3	2.3012E-2	2	29	73	23663	regulation of inflammatory response to antigenic stimulus	1098257|104887
42168	3.6112E-3	2.3012E-2	2	29	73	23663	heme metabolic process	96853|98916
51129	3.6157E-3	2.3012E-2	6	479	73	23663	negative regulation of cellular component organization	105384|104887|98387|97549|101849|98385
51693	3.8614E-3	2.4467E-2	2	30	73	23663	actin filament capping	98387|98385
51262	3.8866E-3	2.4518E-2	3	102	73	23663	protein tetramerization	1353450|88271|98180
19941	3.9222E-3	2.4634E-2	5	338	73	23663	modification-dependent protein catabolic process	105047|109555|99919|1349462|98890
48872	4.0007E-3	2.5017E-2	4	209	73	23663	homeostasis of number of cells	96015|96021|96022|98385
30833	4.1041E-3	2.5552E-2	3	104	73	23663	regulation of actin filament polymerization	98387|97549|98385
43632	4.1732E-3	2.5870E-2	5	343	73	23663	modification-dependent macromolecule catabolic process	105047|109555|99919|1349462|98890
32268	4.2353E-3	2.6142E-2	13	1861	73	23663	regulation of cellular protein metabolic process	90675|104887|101849|1097682|894684|95288|98821|1925638|96021|1350917|96247|96619|99919
32844	4.3821E-3	2.6932E-2	5	347	73	23663	regulation of homeostatic process	98821|98822|96022|88269|101849
30036	4.4355E-3	2.7079E-2	5	348	73	23663	actin cytoskeleton organization	1099832|1333112|98821|97549|98385
1649	4.4439E-3	2.7079E-2	3	107	73	23663	osteoblast differentiation	109555|88271|101849
2262	4.8003E-3	2.9127E-2	3	110	73	23663	myeloid cell homeostasis	96015|96021|96022
51494	4.9228E-3	2.9601E-2	3	111	73	23663	negative regulation of cytoskeleton organization	98387|97549|98385
1903201	4.9404E-3	2.9601E-2	2	34	73	23663	regulation of oxidative stress-induced cell death	104887|101849
30835	4.9404E-3	2.9601E-2	2	34	73	23663	negative regulation of actin filament depolymerization	98387|98385
70527	5.2294E-3	3.1073E-2	2	35	73	23663	platelet aggregation	1099832|87904
30316	5.2294E-3	3.1073E-2	2	35	73	23663	osteoclast differentiation	98821|98822
6886	5.2781E-3	3.1232E-2	6	518	73	23663	intracellular protein transport	1333112|2444207|96250|1929705|99919|1096368
10608	5.4258E-3	3.1966E-2	6	521	73	23663	posttranscriptional regulation of gene expression	95288|90675|1350917|1097682|101849|894684
44765	5.4467E-3	3.1966E-2	15	2379	73	23663	single-organism transport	96250|95588|109393|1333112|2444207|98821|98822|96021|1929705|96022|2444266|88052|88269|99919|1349457
30029	5.7955E-3	3.2674E-2	5	371	73	23663	actin filament-based process	1099832|1333112|98821|97549|98385
51098	6.0427E-3	3.2674E-2	4	235	73	23663	regulation of binding	1333112|95393|96247|98385
6434	6.1606E-3	3.2674E-2	1	2	73	23663	seryl-tRNA aminoacylation	102809
6438	6.1606E-3	3.2674E-2	1	2	73	23663	valyl-tRNA aminoacylation	90675
90089	6.1606E-3	3.2674E-2	1	2	73	23663	regulation of dipeptide transport	88269
90088	6.1606E-3	3.2674E-2	1	2	73	23663	regulation of oligopeptide transport	88269
2439	6.1606E-3	3.2674E-2	1	2	73	23663	chronic inflammatory response to antigenic stimulus	87968
1903208	6.1606E-3	3.2674E-2	1	2	73	23663	negative regulation of hydrogen peroxide-induced neuron death	101849
1903207	6.1606E-3	3.2674E-2	1	2	73	23663	regulation of hydrogen peroxide-induced neuron death	101849
10269	6.1606E-3	3.2674E-2	1	2	73	23663	response to selenium ion	104887
1903003	6.1606E-3	3.2674E-2	1	2	73	23663	positive regulation of protein deubiquitination	99919
2000878	6.1606E-3	3.2674E-2	1	2	73	23663	positive regulation of oligopeptide transport	88269
2000880	6.1606E-3	3.2674E-2	1	2	73	23663	positive regulation of dipeptide transport	88269
2001150	6.1606E-3	3.2674E-2	1	2	73	23663	positive regulation of dipeptide transmembrane transport	88269
2001148	6.1606E-3	3.2674E-2	1	2	73	23663	regulation of dipeptide transmembrane transport	88269
51659	6.1606E-3	3.2674E-2	1	2	73	23663	maintenance of mitochondrion location	87991
51343	6.1606E-3	3.2674E-2	1	2	73	23663	positive regulation of cyclic-nucleotide phosphodiesterase activity	101849
15960	6.1606E-3	3.2674E-2	1	2	73	23663	diadenosine polyphosphate biosynthetic process	2449057
15966	6.1606E-3	3.2674E-2	1	2	73	23663	diadenosine tetraphosphate biosynthetic process	2449057
15965	6.1606E-3	3.2674E-2	1	2	73	23663	diadenosine tetraphosphate metabolic process	2449057
1732	6.1606E-3	3.2674E-2	1	2	73	23663	formation of cytoplasmic translation initiation complex	95301
30820	6.1606E-3	3.2674E-2	1	2	73	23663	regulation of cAMP catabolic process	101849
30805	6.1606E-3	3.2674E-2	1	2	73	23663	regulation of cyclic nucleotide catabolic process	101849
9609	6.1606E-3	3.2674E-2	1	2	73	23663	response to symbiotic bacterium	104887
9608	6.1606E-3	3.2674E-2	1	2	73	23663	response to symbiont	104887
46502	6.1606E-3	3.2674E-2	1	2	73	23663	uroporphyrinogen III metabolic process	98916
8064	6.2527E-3	3.3040E-2	3	121	73	23663	regulation of actin polymerization or depolymerization	98387|97549|98385
6508	6.3522E-3	3.3370E-2	8	898	73	23663	proteolysis	105047|104880|109555|1098257|99919|1349462|98890|88041
30832	6.3963E-3	3.3370E-2	3	122	73	23663	regulation of actin filament length	98387|97549|98385
30003	6.4001E-3	3.3370E-2	5	380	73	23663	cellular cation homeostasis	98821|98822|95588|88269|109393
10639	6.4084E-3	3.3370E-2	4	239	73	23663	negative regulation of organelle organization	104887|98387|97549|98385
6450	6.4610E-3	3.3401E-2	2	39	73	23663	regulation of translational fidelity	90675|1097682
46148	6.4610E-3	3.3401E-2	2	39	73	23663	pigment biosynthetic process	96853|98916
6520	6.5021E-3	3.3493E-2	4	240	73	23663	cellular amino acid metabolic process	87968|90675|102809|2449057
46486	6.6921E-3	3.4282E-2	4	242	73	23663	glycerolipid metabolic process	88052|104887|88271|1349457
46483	6.7032E-3	3.4282E-2	21	3939	73	23663	heterocycle metabolic process	87968|90675|1927186|102809|105384|107812|98387|107804|98385|894684|96853|105047|1333112|95288|1915472|1350917|99919|98916|1095410|98180|2449057
34613	6.9066E-3	3.5197E-2	8	911	73	23663	cellular protein localization	1099832|1333112|2444207|96250|1929705|99919|1096368|97549
1900407	7.1215E-3	3.6035E-2	2	41	73	23663	regulation of cellular response to oxidative stress	104887|101849
50732	7.1215E-3	3.6035E-2	2	41	73	23663	negative regulation of peptidyl-tyrosine phosphorylation	1925638|101849
70727	7.2199E-3	3.6405E-2	8	918	73	23663	cellular macromolecule localization	1099832|1333112|2444207|96250|1929705|99919|1096368|97549
6873	7.2736E-3	3.6546E-2	5	392	73	23663	cellular ion homeostasis	98821|98822|95588|88269|109393
6725	7.4012E-3	3.7058E-2	21	3973	73	23663	cellular aromatic compound metabolic process	87968|90675|1927186|102809|105384|107812|98387|107804|98385|894684|96853|105047|1333112|95288|1915472|1350917|99919|98916|1095410|98180|2449057
32271	7.7778E-3	3.8633E-2	3	131	73	23663	regulation of protein polymerization	98387|97549|98385
31334	7.7778E-3	3.8633E-2	3	131	73	23663	positive regulation of protein complex assembly	99919|97549|101849
51453	7.8113E-3	3.8633E-2	2	43	73	23663	regulation of intracellular pH	88269|109393
6796	7.8238E-3	3.8633E-2	13	2004	73	23663	phosphate-containing compound metabolic process	1333112|105047|95288|1915472|98821|1927186|105384|107812|107804|1095410|98180|1349457|2449057
1902882	8.1670E-3	3.9915E-2	2	44	73	23663	regulation of response to oxidative stress	104887|101849
7584	8.1670E-3	3.9915E-2	2	44	73	23663	response to nutrient	96853|87968
30834	8.1670E-3	3.9915E-2	2	44	73	23663	regulation of actin filament depolymerization	98387|98385
2001242	8.2743E-3	4.0302E-2	3	134	73	23663	regulation of intrinsic apoptotic signaling pathway	104887|101849|1349457
30641	8.5300E-3	4.1128E-2	2	45	73	23663	regulation of cellular pH	88269|109393
6448	8.5300E-3	4.1128E-2	2	45	73	23663	regulation of translational elongation	90675|1097682
51701	8.5300E-3	4.1128E-2	2	45	73	23663	interaction with host	87991|98535
44093	8.6635E-3	4.1632E-2	10	1359	73	23663	positive regulation of molecular function	1333112|98821|1350917|95393|96247|99919|97549|88271|101849|98385
51246	9.1380E-3	4.2899E-2	13	2043	73	23663	regulation of protein metabolic process	90675|104887|101849|1097682|894684|95288|98821|1925638|96021|1350917|96247|96619|99919
10992	9.2268E-3	4.2899E-2	1	3	73	23663	ubiquitin homeostasis	98889
10999	9.2268E-3	4.2899E-2	1	3	73	23663	regulation of eIF2 alpha phosphorylation by heme	96021
70447	9.2268E-3	4.2899E-2	1	3	73	23663	positive regulation of oligodendrocyte progenitor proliferation	98821
45583	9.2268E-3	4.2899E-2	1	3	73	23663	regulation of cytotoxic T cell differentiation	96250
45585	9.2268E-3	4.2899E-2	1	3	73	23663	positive regulation of cytotoxic T cell differentiation	96250
72318	9.2268E-3	4.2899E-2	1	3	73	23663	clathrin coat disassembly	105384
6982	9.2268E-3	4.2899E-2	1	3	73	23663	response to lipid hydroperoxide	104887
33353	9.2268E-3	4.2899E-2	1	3	73	23663	S-adenosylmethionine cycle	87968
15959	9.2268E-3	4.2899E-2	1	3	73	23663	diadenosine polyphosphate metabolic process	2449057
43393	9.3224E-3	4.3203E-2	3	140	73	23663	regulation of protein binding	1333112|96247|98385
6793	9.3549E-3	4.3214E-2	13	2049	73	23663	phosphorus metabolic process	1333112|105047|95288|1915472|98821|1927186|105384|107812|107804|1095410|98180|1349457|2449057
65009	9.5625E-3	4.4031E-2	14	2291	73	23663	regulation of molecular function	96250|104887|97549|101849|88271|98385|1333112|98821|1925638|1350917|95393|96247|96619|99919
32846	9.8743E-3	4.5320E-2	3	143	73	23663	positive regulation of homeostatic process	98821|98822|88269
2001244	1.0053E-2	4.5991E-2	2	49	73	23663	positive regulation of intrinsic apoptotic signaling pathway	101849|1349457
42440	1.0856E-2	4.9507E-2	2	51	73	23663	pigment metabolic process	96853|98916

## Sheet: Molecular Function
GO-ID	p-value	corr p-value	x	n	X	N	Description	Genes in test set
17076	1.7885E-15	5.2130E-13	30	1696	74	22914	purine nucleotide binding	107183|87968|107185|107186|109555|98535|96250|105384|107804|1333112|105047|1915472|96247|99919|1095410|87904|107943|90675|102809|107812|1096881|98890|97549|104708|95288|104689|2444266|99432|98180|2449057
44822	3.6465E-15	5.2130E-13	25	1109	74	22914	poly(A) RNA binding	98889|1926966|98535|96250|105384|2386251|1096881|98890|97549|1097682|101849|104708|95301|894684|1333112|95288|104689|98822|1350917|95393|96247|2444266|99919|107943|88041
3723	4.8632E-15	5.2130E-13	28	1490	74	22914	RNA binding	98889|1926966|98535|96250|105384|107804|101849|95301|894684|1333112|1914410|1915472|98822|1350917|96247|99919|107943|2386251|1096881|97549|98890|1097682|104708|95288|104689|95393|2444266|88041
51082	7.3106E-15	5.2130E-13	10	63	74	22914	unfolded protein binding	107183|104689|107185|98535|107186|96250|96247|105384|107943|104708
166	9.3090E-15	5.2130E-13	32	2099	74	22914	nucleotide binding	107183|87968|107185|107186|109555|98535|96250|105384|107804|88271|1333112|105047|1915472|96247|99919|107943|1095410|87904|90675|1927186|102809|107812|1096881|98890|97549|104708|95288|104689|2444266|99432|98180|2449057
1901265	9.3090E-15	5.2130E-13	32	2099	74	22914	nucleoside phosphate binding	107183|87968|107185|107186|109555|98535|96250|105384|107804|88271|1333112|105047|1915472|96247|99919|107943|1095410|87904|90675|1927186|102809|107812|1096881|98890|97549|104708|95288|104689|2444266|99432|98180|2449057
1901363	1.2200E-14	5.8558E-13	47	4987	74	22914	heterocyclic compound binding	87968|98889|107183|1926966|107185|98535|109555|107186|96250|105384|107804|88271|101849|95301|894684|1333112|105047|1914410|1915472|98822|1350917|96247|99919|107943|87904|1095410|2448295|90675|87991|1927186|102809|2386251|107812|1096881|98890|97549|1097682|104708|95288|104689|95393|96022|2444266|99432|98180|88041|2449057
97159	2.1434E-14	9.0022E-13	47	5058	74	22914	organic cyclic compound binding	87968|98889|107183|1926966|107185|98535|109555|107186|96250|105384|107804|88271|101849|95301|894684|1333112|105047|1914410|1915472|98822|1350917|96247|99919|107943|87904|1095410|2448295|90675|87991|1927186|102809|2386251|107812|1096881|98890|97549|1097682|104708|95288|104689|95393|96022|2444266|99432|98180|88041|2449057
36094	2.6382E-14	9.8492E-13	33	2337	74	22914	small molecule binding	107183|87968|107185|107186|109555|98535|96250|105384|107804|88271|1333112|105047|1915472|96247|99919|107943|1095410|87904|90675|87991|1927186|102809|107812|1096881|98890|97549|104708|95288|104689|2444266|99432|98180|2449057
35639	5.2750E-14	1.7724E-12	28	1639	74	22914	purine ribonucleoside triphosphate binding	107183|90675|107185|98535|109555|107186|102809|96250|105384|107812|1096881|98890|107804|104708|105047|1333112|95288|104689|1915472|96247|2444266|99919|99432|107943|87904|1095410|98180|2449057
32550	6.6131E-14	1.7878E-12	28	1654	74	22914	purine ribonucleoside binding	107183|90675|107185|98535|109555|107186|102809|96250|105384|107812|1096881|98890|107804|104708|105047|1333112|95288|104689|1915472|96247|2444266|99919|99432|107943|87904|1095410|98180|2449057
32549	6.9171E-14	1.7878E-12	28	1657	74	22914	ribonucleoside binding	107183|90675|107185|98535|109555|107186|102809|96250|105384|107812|1096881|98890|107804|104708|105047|1333112|95288|104689|1915472|96247|2444266|99919|99432|107943|87904|1095410|98180|2449057
1883	6.9171E-14	1.7878E-12	28	1657	74	22914	purine nucleoside binding	107183|90675|107185|98535|109555|107186|102809|96250|105384|107812|1096881|98890|107804|104708|105047|1333112|95288|104689|1915472|96247|2444266|99919|99432|107943|87904|1095410|98180|2449057
1882	8.0292E-14	1.9270E-12	28	1667	74	22914	nucleoside binding	107183|90675|107185|98535|109555|107186|102809|96250|105384|107812|1096881|98890|107804|104708|105047|1333112|95288|104689|1915472|96247|2444266|99919|99432|107943|87904|1095410|98180|2449057
32555	1.0785E-13	2.4159E-12	28	1687	74	22914	purine ribonucleotide binding	107183|90675|107185|98535|109555|107186|102809|96250|105384|107812|1096881|98890|107804|104708|105047|1333112|95288|104689|1915472|96247|2444266|99919|99432|107943|87904|1095410|98180|2449057
32553	1.3421E-13	2.8185E-12	28	1702	74	22914	ribonucleotide binding	107183|90675|107185|98535|109555|107186|102809|96250|105384|107812|1096881|98890|107804|104708|105047|1333112|95288|104689|1915472|96247|2444266|99919|99432|107943|87904|1095410|98180|2449057
97367	1.9160E-13	3.7870E-12	30	2023	74	22914	carbohydrate derivative binding	107183|107185|107186|109555|98535|96250|105384|1098257|107804|1333112|105047|1915472|96247|88052|99919|1095410|87904|107943|90675|102809|107812|1096881|98890|104708|95288|104689|2444266|99432|98180|2449057
43168	6.2396E-13	1.1647E-11	32	2442	74	22914	anion binding	107183|107185|107186|109555|98535|96250|105384|107804|1333112|105047|1915472|96247|88052|99919|107943|1095410|87904|90675|87991|102809|107812|1096881|104887|98890|97549|104708|95288|104689|2444266|99432|98180|2449057
43167	1.9958E-11	3.5294E-10	43	5055	74	22914	ion binding	87968|107183|107185|98535|109555|107186|96250|105384|107804|88271|98385|1333112|105047|1915472|98821|96247|88052|99919|107943|1095410|87904|90675|87991|95589|1927186|102809|95588|107812|1096881|104887|98890|97549|104708|96853|95288|104689|96022|2444266|88269|99432|98916|98180|2449057
5488	4.3268E-11	7.2690E-10	64	11463	74	22914	binding	107183|98889|107185|107186|96250|1098257|105384|101849|88271|894684|105047|1333112|1915472|99919|1095410|87904|87991|90675|1927186|95589|102809|95588|2386251|1096881|104887|97549|104708|1099832|104689|96022|88041|2449057|87968|1926966|109555|98535|1353450|109393|107804|98387|98385|95301|1914410|98821|1925638|98822|1350917|96247|88052|1096368|107943|2448295|107812|98890|1097682|96853|95288|1929705…
30554	2.2086E-10	3.5338E-9	22	1382	74	22914	adenyl nucleotide binding	87968|107183|90675|107185|98535|109555|107186|96250|102809|105384|98890|97549|104708|105047|104689|96247|2444266|99919|107943|87904|98180|2449057
5515	3.2936E-10	5.0302E-9	50	7315	74	22914	protein binding	98889|107183|87968|1926966|107185|98535|109555|107186|1353450|96250|105384|98387|107804|109393|88271|101849|95301|98385|894684|1333112|105047|98821|98822|1925638|1350917|96247|88052|99919|1096368|107943|87904|2448295|87991|95589|2386251|107812|1096881|104887|98890|97549|104708|96853|1099832|95288|104689|1929705|95393|2444266|98180|2449057
19899	1.5353E-9	2.2429E-8	22	1532	74	22914	enzyme binding	98889|87991|98535|107186|96250|105384|107812|1096881|107804|97549|101849|88271|894684|95288|1925638|1350917|1929705|96247|2444266|88052|99919|87904
5524	5.1833E-9	7.2566E-8	20	1337	74	22914	ATP binding	107183|90675|107185|98535|109555|107186|96250|102809|105384|98890|104708|105047|104689|96247|2444266|99919|107943|87904|98180|2449057
32559	8.3329E-9	1.1199E-7	20	1375	74	22914	adenyl ribonucleotide binding	107183|90675|107185|98535|109555|107186|96250|102809|105384|98890|104708|105047|104689|96247|2444266|99919|107943|87904|98180|2449057
3676	1.6754E-8	2.1651E-7	30	3198	74	22914	nucleic acid binding	98889|1926966|98535|96250|105384|107804|101849|95301|894684|1333112|1914410|1915472|98822|1350917|96247|99919|107943|2448295|87991|2386251|1096881|98890|97549|1097682|104708|95288|104689|95393|2444266|88041
5200	1.8781E-8	2.3372E-7	6	53	74	22914	structural constituent of cytoskeleton	1099832|1915472|107812|98387|107804|1095410
5525	1.1904E-7	1.4284E-6	10	334	74	22914	GTP binding	1333112|95288|1915472|96250|96247|107812|1096881|99432|107804|1095410
32561	2.0926E-7	2.4053E-6	10	355	74	22914	guanyl ribonucleotide binding	1333112|95288|1915472|96250|96247|107812|1096881|99432|107804|1095410
19001	2.1476E-7	2.4053E-6	10	356	74	22914	guanyl nucleotide binding	1333112|95288|1915472|96250|96247|107812|1096881|99432|107804|1095410
17111	1.0971E-6	1.1891E-5	12	651	74	22914	nucleoside-triphosphatase activity	1333112|105047|95288|1915472|109555|96250|105384|99919|107812|1096881|107804|1095410
16462	1.9789E-6	2.0455E-5	12	689	74	22914	pyrophosphatase activity	1333112|105047|95288|1915472|109555|96250|105384|99919|107812|1096881|107804|1095410
16818	2.0391E-6	2.0455E-5	12	691	74	22914	hydrolase activity, acting on acid anhydrides, in phosphorus-containing anhydrides	1333112|105047|95288|1915472|109555|96250|105384|99919|107812|1096881|107804|1095410
16817	2.0698E-6	2.0455E-5	12	692	74	22914	hydrolase activity, acting on acid anhydrides	1333112|105047|95288|1915472|109555|96250|105384|99919|107812|1096881|107804|1095410
31625	4.6323E-6	4.4470E-5	7	206	74	22914	ubiquitin protein ligase binding	98535|107186|2444266|105384|107812|107804|894684
3924	4.9361E-6	4.6070E-5	7	208	74	22914	GTPase activity	1333112|95288|1915472|107812|1096881|107804|1095410
44389	5.0941E-6	4.6260E-5	7	209	74	22914	ubiquitin-like protein ligase binding	98535|107186|2444266|105384|107812|107804|894684
2135	1.0289E-5	9.0976E-5	2	2	74	22914	CTP binding	96250|96247
5198	1.3586E-5	1.1705E-4	9	447	74	22914	structural molecule activity	1099832|1914436|1915472|1350917|107812|98387|107804|1097682|1095410
3746	1.4307E-5	1.1724E-4	3	15	74	22914	translation elongation factor activity	95288|1914410|1096881
23026	1.4307E-5	1.1724E-4	3	15	74	22914	MHC class II protein complex binding	96250|96247|105384
23023	2.1282E-5	1.6825E-4	3	17	74	22914	MHC protein complex binding	96250|96247|105384
3824	2.1531E-5	1.6825E-4	33	5170	74	22914	catalytic activity	87968|109555|1353450|96250|105384|1098257|107804|88271|1333112|105047|104880|1915472|1350917|99919|1095410|90675|1927186|102809|95588|1096881|104887|107812|98890|96853|95288|95393|2444266|88269|1349462|98916|98180|88041|2449057
16787	2.8644E-5	2.1874E-4	20	2303	74	22914	hydrolase activity	87968|90675|109555|1927186|96250|1098257|105384|107812|1096881|107804|88271|105047|1333112|95288|104880|1915472|1350917|99919|1095410|88041
17098	3.0802E-5	2.2999E-4	2	3	74	22914	sulfonylurea receptor binding	96250|96247
3725	3.4772E-5	2.5399E-4	4	57	74	22914	double-stranded RNA binding	1915472|98822|96247|107804
8135	4.8511E-5	3.4680E-4	4	62	74	22914	translation factor activity, nucleic acid binding	95288|1914410|1926966|1096881
32551	6.1475E-5	4.0501E-4	2	4	74	22914	pyrimidine ribonucleoside binding	96250|96247
32564	6.1475E-5	4.0501E-4	2	4	74	22914	dATP binding	96250|96247
2134	6.1475E-5	4.0501E-4	2	4	74	22914	UTP binding	96250|96247
4839	6.1475E-5	4.0501E-4	2	4	74	22914	ubiquitin activating enzyme activity	1349462|98890
32558	1.0224E-4	6.3619E-4	2	5	74	22914	adenyl deoxyribonucleotide binding	96250|96247
32557	1.0224E-4	6.3619E-4	2	5	74	22914	pyrimidine ribonucleotide binding	96250|96247
1884	1.0224E-4	6.3619E-4	2	5	74	22914	pyrimidine nucleoside binding	96250|96247
16835	1.3814E-4	8.4389E-4	4	81	74	22914	carbon-oxygen lyase activity	96853|1350917|95393|88269
32554	1.5305E-4	9.0216E-4	2	6	74	22914	purine deoxyribonucleotide binding	96250|96247
5381	1.5305E-4	9.0216E-4	2	6	74	22914	iron ion transmembrane transporter activity	98821|98822
19901	1.6623E-4	9.6299E-4	8	484	74	22914	protein kinase binding	95288|1925638|1350917|96250|96247|1096881|87904|101849
5506	1.9108E-4	1.0882E-3	5	164	74	22914	iron ion binding	98821|95589|96022|95588|98916
32552	2.8449E-4	1.5670E-3	2	8	74	22914	deoxyribonucleotide binding	96250|96247
5344	2.8449E-4	1.5670E-3	2	8	74	22914	oxygen transporter activity	96021|96022
16829	3.0164E-4	1.6347E-3	5	181	74	22914	lyase activity	96853|1350917|95393|88269|98916
16875	3.3905E-4	1.7526E-3	3	42	74	22914	ligase activity, forming carbon-oxygen bonds	90675|102809|2449057
16876	3.3905E-4	1.7526E-3	3	42	74	22914	ligase activity, forming aminoacyl-tRNA and related compounds	90675|102809|2449057
4812	3.3905E-4	1.7526E-3	3	42	74	22914	aminoacyl-tRNA ligase activity	90675|102809|2449057
19900	3.4776E-4	1.7704E-3	8	540	74	22914	kinase binding	95288|1925638|1350917|96250|96247|1096881|87904|101849
8199	3.6501E-4	1.8305E-3	2	9	74	22914	ferric iron binding	98821|95588
19103	5.5532E-4	2.7439E-3	2	11	74	22914	pyrimidine nucleotide binding	96250|96247
19903	6.2035E-4	3.0208E-3	4	120	74	22914	protein phosphatase binding	1925638|96250|99919|101849
8641	6.6499E-4	3.1920E-3	2	12	74	22914	small protein activating enzyme activity	1349462|98890
3729	6.8062E-4	3.2210E-3	4	123	74	22914	mRNA binding	1350917|96250|1096881|1097682
16836	1.0665E-3	4.9769E-3	3	62	74	22914	hydro-lyase activity	96853|95393|88269
42802	1.1097E-3	5.1076E-3	11	1150	74	22914	identical protein binding	96853|87968|95589|98822|1353450|96250|95393|99919|109393|88271|101849
17025	1.1990E-3	5.4441E-3	2	16	74	22914	TBP-class protein binding	105047|109555
30506	1.8826E-3	8.3370E-3	2	20	74	22914	ankyrin binding	98387|109393
19902	1.8858E-3	8.3370E-3	4	162	74	22914	phosphatase binding	1925638|96250|99919|101849
16874	2.0277E-3	8.8315E-3	6	407	74	22914	ligase activity	90675|102809|2444266|1349462|98890|2449057
70003	2.0765E-3	8.8315E-3	2	21	74	22914	threonine-type peptidase activity	104880|1098257
4298	2.0765E-3	8.8315E-3	2	21	74	22914	threonine-type endopeptidase activity	104880|1098257
22892	2.4181E-3	1.0156E-2	9	901	74	22914	substrate-specific transporter activity	98821|98822|96021|1929705|96022|88052|1096368|109393|1349457
31531	3.2295E-3	1.2057E-2	1	1	74	22914	thyrotropin-releasing hormone receptor binding	105047
35800	3.2295E-3	1.2057E-2	1	1	74	22914	deubiquitinase activator activity	99919
5049	3.2295E-3	1.2057E-2	1	1	74	22914	nuclear export signal receptor activity	1929705
72510	3.2295E-3	1.2057E-2	1	1	74	22914	trivalent inorganic cation transmembrane transporter activity	98821
19782	3.2295E-3	1.2057E-2	1	1	74	22914	ISG15 activating enzyme activity	1349462
32791	3.2295E-3	1.2057E-2	1	1	74	22914	lead ion binding	96853
4655	3.2295E-3	1.2057E-2	1	1	74	22914	porphobilinogen synthase activity	96853
15091	3.2295E-3	1.2057E-2	1	1	74	22914	ferric iron transmembrane transporter activity	98821
4820	3.2295E-3	1.2057E-2	1	1	74	22914	glycine-tRNA ligase activity	2449057
4853	3.2295E-3	1.2057E-2	1	1	74	22914	uroporphyrinogen decarboxylase activity	98916
46915	3.6834E-3	1.3600E-2	2	28	74	22914	transition metal ion transmembrane transporter activity	98821|98822
16887	3.8278E-3	1.3980E-2	5	321	74	22914	ATPase activity	105047|109555|96250|105384|99919
43531	3.9480E-3	1.4264E-2	2	29	74	22914	ADP binding	105384|99919
5102	4.1170E-3	1.4716E-2	11	1360	74	22914	receptor binding	1099832|105047|96250|96247|88052|105384|99919|107812|97549|88271|101849
16504	4.5030E-3	1.5926E-2	2	31	74	22914	peptidase activator activity	99919|101849
19904	4.7782E-3	1.6724E-2	7	645	74	22914	protein domain specific binding	1099832|1333112|96250|99919|107812|104887|101849
3823	4.9157E-3	1.7028E-2	3	106	74	22914	antigen binding	96250|96247|105384
4601	5.0918E-3	1.7458E-2	2	33	74	22914	peroxidase activity	104887|88271
16684	5.3988E-3	1.8323E-2	2	34	74	22914	oxidoreductase activity, acting on peroxide as acceptor	104887|88271
3779	6.1160E-3	2.0250E-2	5	359	74	22914	actin binding	1099832|98387|109393|97549|98385
18479	6.4486E-3	2.0250E-2	1	2	74	22914	benzaldehyde dehydrogenase (NAD+) activity	1353450
4998	6.4486E-3	2.0250E-2	1	2	74	22914	transferrin receptor activity	98822
8534	6.4486E-3	2.0250E-2	1	2	74	22914	oxidized purine nucleobase lesion DNA N-glycosylase activity	1350917
4096	6.4486E-3	2.0250E-2	1	2	74	22914	catalase activity	88271
47066	6.4486E-3	2.0250E-2	1	2	74	22914	phospholipid-hydroperoxide glutathione peroxidase activity	104887
4828	6.4486E-3	2.0250E-2	1	2	74	22914	serine-tRNA ligase activity	102809
4832	6.4486E-3	2.0250E-2	1	2	74	22914	valine-tRNA ligase activity	90675
5215	7.7111E-3	2.3974E-2	9	1077	74	22914	transporter activity	98821|98822|96021|1929705|96022|88052|1096368|109393|1349457
16877	7.7772E-3	2.3974E-2	2	41	74	22914	ligase activity, forming carbon-sulfur bonds	1349462|98890
3735	8.4480E-3	2.5805E-2	3	129	74	22914	structural constituent of ribosome	1914436|1350917|1097682
46983	8.5515E-3	2.5886E-2	9	1095	74	22914	protein dimerization activity	96250|95393|98387|109393|88271|101849|98385|2448295|2449057
702	9.6576E-3	2.7974E-2	1	3	74	22914	oxidized base lesion DNA N-glycosylase activity	1350917
16802	9.6576E-3	2.7974E-2	1	3	74	22914	trialkylsulfonium hydrolase activity	87968
4013	9.6576E-3	2.7974E-2	1	3	74	22914	adenosylhomocysteinase activity	87968
4748	9.6576E-3	2.7974E-2	1	3	74	22914	ribonucleoside-diphosphate reductase activity, thioredoxin disulfide as acceptor	98180
16728	9.6576E-3	2.7974E-2	1	3	74	22914	oxidoreductase activity, acting on CH or CH2 groups, disulfide as acceptor	98180
8092	1.0068E-2	2.8913E-2	7	743	74	22914	cytoskeletal protein binding	1099832|107185|98387|109393|97549|87904|98385
1990381	1.2856E-2	3.5407E-2	1	4	74	22914	ubiquitin-specific protease binding	99919
51022	1.2856E-2	3.5407E-2	1	4	74	22914	Rho GDP-dissociation inhibitor binding	96250
4046	1.2856E-2	3.5407E-2	1	4	74	22914	aminoacylase activity	88271
774	1.2856E-2	3.5407E-2	1	4	74	22914	adenyl-nucleotide exchange factor activity	97549
30911	1.2856E-2	3.5407E-2	1	4	74	22914	TPR domain binding	96250
51021	1.6045E-2	4.3128E-2	1	5	74	22914	GDP-dissociation inhibitor binding	96250
4634	1.6045E-2	4.3128E-2	1	5	74	22914	phosphopyruvate hydratase activity	95393
30292	1.6045E-2	4.3128E-2	1	5	74	22914	protein tyrosine kinase inhibitor activity	101849
16209	1.6651E-2	4.4404E-2	2	61	74	22914	antioxidant activity	104887|88271
46914	1.7857E-2	4.7243E-2	9	1237	74	22914	transition metal ion binding	96853|87968|87991|98821|95589|96022|95588|88269|98916
51087	1.8770E-2	4.8932E-2	2	65	74	22914	chaperone binding	87991|98822
35473	1.9223E-2	4.8932E-2	1	6	74	22914	lipase binding	88052
30957	1.9223E-2	4.8932E-2	1	6	74	22914	Tat protein binding	87904
16724	1.9223E-2	4.8932E-2	1	6	74	22914	oxidoreductase activity, oxidizing metal ions, oxygen as acceptor	95588
4322	1.9223E-2	4.8932E-2	1	6	74	22914	ferroxidase activity	95588
