# Supplementary material for: Spleen-Dependent Immune Protection Elicited by CpG Adjuvanted Reticulocyte-Derived Exosomes from Malaria Infection Is Associated with Changes in T cell Subsets' Distribution
Source: Front Cell Dev Biol. 2016 Nov 16;4:131. doi: 10.3389/fcell.2016.00131 (PMC5110551; doi:10.3389/fcell.2016.00131)
Supplement: Dataset S3 — List of Plasmodium yoelii proteins detected by MS/MS. [file DataSheet3.XLS]

## Sheet: Plasmodium yoelii
PlasmoDB ID	[Product Description]	Peptides - Pool1	Peptides – Pool2	Peptides – Pool3	Peptides – Pool4	Count @2pep	Count @1pep	[# TM Domains]	CORE Proteome	Orthologs in Plasmodium vivax	[Predicted GO Function Term]	[Predicted GO Process Term]	[Predicted GO Component Term]
PY17X_0833500	high molecular weight rhoptry protein 2, putative	3	37	4	3	4	4	0	X	PVX_099930	null	null	null
PY17X_1217500	enolase, putative	6	19	7	5	4	4	0	X	PVX_095015	magnesium ion binding, phosphopyruvate hydratase activity	glycolysis	phosphopyruvate hydratase complex
PY17X_1344800	L-lactate dehydrogenase	8	24	10	2	4	4	1	X	PVX_116630	catalytic activity, oxidoreductase activity, oxidoreductase activity, acting on the CH-OH group of donors, NAD or NADP as acceptor	carbohydrate metabolic process, cellular carbohydrate metabolic process, oxidation-reduction process	null
PY17X_0108700	proteasome subunit alpha type 2, putative	2	12	4		3	3	0	X	PVX_113585	endopeptidase activity, threonine-type endopeptidase activity	proteolysis involved in cellular protein catabolic process, ubiquitin-dependent protein catabolic process	proteasome core complex, proteasome core complex, alpha-subunit complex
PY17X_0524100	alpha tubulin 2	3	14	5		3	3	0	X	PVX_090155	GTP binding, GTPase activity	GTP catabolic process, protein polymerization	protein complex
PY17X_0704200	receptor for activated c kinase, putative	5	12	7		3	3	0	X	PVX_089025	protein binding	null	null
PY17X_0712100	heat shock protein, putative	7	12	7		3	3	0	X	PVX_089425	null	null	null
PY17X_0808800	heat shock protein 90, putative	8	17	16		3	3	0	X	PVX_087950	ATP binding, unfolded protein binding	protein folding, response to stress	null
PY17X_0822200	heat shock protein 70, putative	5	13	2		3	3	0	X	PVX_099315	null	null	null
PY17X_0834400	merozoite surface protein 1	3	15	5		3	3	1	X	PVX_099980	null	pathogenesis	membrane
PY17X_1127000	pyruvate kinase, putative	3	28	7		3	3	0	X	PVX_114445	catalytic activity, magnesium ion binding, potassium ion binding, pyruvate kinase activity	glycolysis	null
PY17X_1134900	elongation factor 1-alpha, putative	7	16	10		3	3	0	X	PVX_114830; PVX_114832	GTP binding, GTPase activity, translation elongation factor activity	translational elongation	cytoplasm
PY17X_1210100	tubulin beta chain, putative	2	22	9		3	3	0	X	PVX_094635	GTP binding, GTPase activity	GTP catabolic process, protein polymerization	protein complex
PY17X_1221400	T-complex protein 1 epsilon subunit, putative	3	8	4		3	3	0	X	PVX_095220	ATP binding, unfolded protein binding	cellular protein metabolic process, protein folding	null
PY17X_1318600	elongation factor 2, putative	4	34	22		3	3	0	X	PVX_117925	GTP binding, GTPase activity	null	null
PY17X_1330200	glyceraldehyde-3-phosphate dehydrogenase, putative	3	20	8		3	3	0	X	PVX_117322	NAD binding, NADP binding, oxidoreductase activity, acting on the aldehyde or oxo group of donors, NAD or NADP as acceptor	glucose metabolic process, oxidation-reduction process	null
PY17X_1371300	exported protein IBIS1, putative	3	8	3		3	3	1	X	No orthologs	null	null	null
PY17X_0033600	fam-a protein		2	2		2	2	0	X	No orthologs	null	null	null
PY17X_0110700	transketolase, putative		10	2		2	2	0	X	PVX_113675	catalytic activity, transketolase activity	metabolic process	null
PY17X_0206800	beta3 proteasome subunit, putative		11	2		2	2	0	X	PVX_081375	threonine-type endopeptidase activity	proteolysis involved in cellular protein catabolic process	proteasome core complex
PY17X_0212900	proteasome subunit alpha type 5, putative		20	8		2	2	0	X	PVX_081675	endopeptidase activity, threonine-type endopeptidase activity	proteolysis involved in cellular protein catabolic process, ubiquitin-dependent protein catabolic process	proteasome core complex, proteasome core complex, alpha-subunit complex
PY17X_0216600	fam-a protein		3	2		2	2	0	X	No orthologs	null	null	null
PY17X_0311400	T-complex protein 1, putative		6	2		2	2	0	X	PVX_002835	ATP binding, unfolded protein binding	cellular protein metabolic process, protein folding	null
PY17X_0407400	T-complex protein beta subunit, putative		10	4		2	2	0	X	PVX_119465	ATP binding, unfolded protein binding	cellular protein metabolic process, protein folding	null
PY17X_0418800	RhopH3, putative		18	4		2	2	0	X	PVX_098712	null	null	null
PY17X_0512000	40S ribosomal protein S2B, putative	1	13	3		2	3	0	X	PVX_111380	structural constituent of ribosome	translation	intracellular, ribosome, small ribosomal subunit
PY17X_0525700	tryptophan/threonine-rich antigen, putative	1	8	2		2	3	0	X	PVX_090250	null	null	null
PY17X_0712800	14-3-3 protein, putative	3	11	1		2	3	0	X	PVX_089505	protein domain specific binding	null	null
PY17X_0819700	6-phosphofructokinase, putative	1	58	9		2	3	0	X	PVX_099200	6-phosphofructokinase activity, ATP binding, diphosphate-fructose-6-phosphate 1-phosphotransferase activity	glycolysis	6-phosphofructokinase complex
PY17X_0826800	glutamine synthetase, putative		36	6		2	2	0	X	PVX_099540	glutamate-ammonia ligase activity	glutamine biosynthetic process, nitrogen compound metabolic process	null
PY17X_0836000	proteasome precursor, putative		12	2		2	2	0	X	PVX_087115	threonine-type endopeptidase activity	proteolysis involved in cellular protein catabolic process	proteasome core complex
PY17X_0836500	aspartyl aminopeptidase, putative		16	5		2	2	0	X	PVX_087090	aminopeptidase activity, zinc ion binding	proteolysis	null
PY17X_0917700	TCP-1/cpn60 chaperonin family, putative		7	5		2	2	0	X	PVX_092215	ATP binding, unfolded protein binding	cellular protein metabolic process, protein folding	null
PY17X_0919700	60S acidic ribosomal protein P0, putative	1	7	3		2	3	0	X	PVX_092120	structural constituent of ribosome	ribosome biogenesis, translational elongation	intracellular, ribosome
PY17X_0921400	spermidine synthase, putative		5	2		2	2	1	X	PVX_092065	catalytic activity	null	null
PY17X_0924300	threonine--tRNA ligase, putative		3	2		2	2	0	X	PVX_091920	ATP binding, aminoacyl-tRNA ligase activity, ligase activity, forming aminoacyl-tRNA and related compounds, nucleotide binding, threonine-tRNA ligase activity	tRNA aminoacylation, tRNA aminoacylation for protein translation, threonyl-tRNA aminoacylation	cytoplasm
PY17X_0924500	conserved Plasmodium protein, unknown function		3	2		2	2	0	X	PVX_091910	null	null	null
PY17X_0930100	phosphoglycerate mutase, putative		3	3	1	2	3	0	X	PVX_091640	intramolecular transferase activity, phosphotransferases	glycolysis	null
PY17X_0932300	GTP-binding nuclear protein, putative	1	5	3		2	3	0	X	PVX_091515	GTP binding, GTPase activity	GTP catabolic process, intracellular protein transport, nucleocytoplasmic transport, protein transport, signal transduction, small GTPase mediated signal transduction	intracellular, membrane
PY17X_0933200	heat shock protein 101, putative		4	2		2	2	1	X	PVX_091470	ATP binding, nucleoside-triphosphatase activity, nucleotide binding	protein metabolic process	null
PY17X_1010400	glucose-6-phosphate isomerase, putative		11	2		2	2	0	X	PVX_084735	glucose-6-phosphate isomerase activity	gluconeogenesis, glycolysis	null
PY17X_1011600	mitochondrial acidic protein MAM33, putative		3	3		2	2	0	X	PVX_084795	null	null	mitochondrial matrix
PY17X_1012400	CCR4-associated factor 16, putative		2	2		2	2	0	X	PVX_084835	ATP binding, ATPase activity, nucleoside-triphosphatase activity, nucleotide binding	null	null
PY17X_1024700	glycine--tRNA ligase, putative	1	6	2		2	3	0	X	PVX_085460	ATP binding, aminoacyl-tRNA ligase activity, glycine-tRNA ligase activity, nucleotide binding	glycyl-tRNA aminoacylation, tRNA aminoacylation for protein translation	cytoplasm
PY17X_1036300	40S ribosomal protein S8e, putative		2	2		2	2	0	X	PVX_086020	structural constituent of ribosome	translation	intracellular, ribosome
PY17X_1036800	plasmepsin IV		14	7		2	2	1	X	PVX_086040	aspartic-type endopeptidase activity	proteolysis	null
PY17X_1112500	myo-inositol 1-phosphate synthase, putative		7	5		2	2	0	X	PVX_080650	inositol-3-phosphate synthase activity	inositol biosynthetic process, phospholipid biosynthetic process	null
PY17X_1114100	purine nucleoside phosphorylase, putative		14	2		2	2	0	X	PVX_080575	catalytic activity	nucleoside metabolic process	null
PY17X_1118800	malate dehydrogenase, putative		6	3		2	2	0	X	PVX_114050	catalytic activity, oxidoreductase activity, oxidoreductase activity, acting on the CH-OH group of donors, NAD or NADP as acceptor	carbohydrate metabolic process, cellular carbohydrate metabolic process, oxidation-reduction process	null
PY17X_1124300	hexokinase, putative		18	2		2	2	0	X	PVX_114315	ATP binding, phosphotransferase activity, alcohol group as acceptor	carbohydrate metabolic process	null
PY17X_1131800	proteasome subunit, putative		12	3		2	2	0	X	PVX_114680	endopeptidase activity, threonine-type endopeptidase activity	proteolysis involved in cellular protein catabolic process, ubiquitin-dependent protein catabolic process	proteasome core complex, proteasome core complex, alpha-subunit complex
PY17X_1131900	proteasome subunit, putative		14	6		2	2	0	X	PVX_114685	endopeptidase activity, threonine-type endopeptidase activity	proteolysis involved in cellular protein catabolic process, ubiquitin-dependent protein catabolic process	proteasome core complex, proteasome core complex, alpha-subunit complex
PY17X_1135600	TCP-1/cpn60 chaperonin, putative		11	4		2	2	0	X	PVX_114865	ATP binding, unfolded protein binding	cellular protein metabolic process, protein folding	null
PY17X_1213000	proteasome subunit beta type-5, putative		8	6		2	2	0	X	PVX_094790	threonine-type endopeptidase activity	proteolysis involved in cellular protein catabolic process	proteasome core complex
PY17X_1214000	hypoxanthine-guanine phosphoribosyltransferase, putative	1	4	1	2	2	4	0	X	PVX_094845	hypoxanthine phosphoribosyltransferase activity	nucleoside metabolic process, purine ribonucleoside salvage	cytoplasm
PY17X_1217200	heat shock protein 60, putative		32	6		2	2	0	X	PVX_095000	ATP binding	cellular protein metabolic process, protein refolding	cytoplasm
PY17X_1222500	heat shock protein 110, putative		4	2		2	2	0	X	PVX_087970	null	null	null
PY17X_1226300	proteasome subunit alpha, putative	1	17	13		2	3	0	X	PVX_088170	endopeptidase activity, threonine-type endopeptidase activity	proteolysis involved in cellular protein catabolic process, ubiquitin-dependent protein catabolic process	proteasome core complex, proteasome core complex, alpha-subunit complex
PY17X_1230000	20S proteasome beta subunit, putative		13	3		2	2	0	X	PVX_093555	threonine-type endopeptidase activity	proteolysis involved in cellular protein catabolic process	proteasome core complex
PY17X_1236500	proteasome subunit beta type 1, putative		11	3		2	2	0	X	PVX_080330	threonine-type endopeptidase activity	proteolysis involved in cellular protein catabolic process	proteasome core complex
PY17X_1239000	adenosylhomocysteinase, putative		15	2		2	2	0	X	PVX_080200	adenosylhomocysteinase activity	one-carbon metabolic process	null
PY17X_1242000	karyopherin beta, putative		21	6		2	2	0	X	PVX_080050	binding	null	null
PY17X_1305000	proteosome subunit alpha type 1, putative	1	13	4		2	3	0	X	PVX_118620	endopeptidase activity, threonine-type endopeptidase activity	proteolysis involved in cellular protein catabolic process, ubiquitin-dependent protein catabolic process	proteasome core complex, proteasome core complex, alpha-subunit complex
PY17X_1312400	fructose-bisphosphate aldolase 2		8	4	1	2	3	0	X	PVX_118255	fructose-bisphosphate aldolase activity	glycolysis	null
PY17X_1313800	M17 leucyl aminopeptidase, putative		16	4		2	2	0	X	PVX_118180	aminopeptidase activity	proteolysis	intracellular
PY17X_1336600	helicase 45, putative eukaryotic initiation factor 4a, putative	1	7	3		2	3	0	X	PVX_117030	ATP binding, ATP-dependent helicase activity, helicase activity, nucleic acid binding	null	null
PY17X_1338800	20S proteasome beta 4 subunit, putative		16	6		2	2	0	X	PVX_116925	threonine-type endopeptidase activity	proteolysis involved in cellular protein catabolic process	proteasome core complex
PY17X_1348000	proteasome subunit beta type 7 precursor, putative		8	3		2	2	0	X	PVX_082355	threonine-type endopeptidase activity	proteolysis involved in cellular protein catabolic process	proteasome core complex
PY17X_1357200	elongation factor 1-gamma, putative	1	6	2		2	3	0	X	PVX_082845	protein binding, translation elongation factor activity	translational elongation	eukaryotic translation elongation factor 1 complex
PY17X_1402200	cytoadherence linked asexual protein, putative		22	5		2	2	1	X	PVX_121885	null	null	null
PY17X_1412900	branched-chain alpha keto-acid dehydrogenase, putative		11	2		2	2	0	X	PVX_122460	oxidoreductase activity, acting on the aldehyde or oxo group of donors, disulfide as acceptor	metabolic process	null
PY17X_1431800	proline--tRNA ligase, putative		13	2		2	2	0	X	PVX_123380	ATP binding, aminoacyl-tRNA ligase activity, nucleotide binding, proline-tRNA ligase activity	prolyl-tRNA aminoacylation, tRNA aminoacylation for protein translation	cytoplasm
PY17X_1446600	t-complex protein 1 gamma subunit, putative	1	9	2		2	3	0	X	PVX_124100	ATP binding, unfolded protein binding	cellular protein metabolic process, protein folding	null
PY17X_1449300	60 kDa chaperonin, putative		6	2		2	2	0	X	PVX_100550	ATP binding	cellular protein metabolic process	null
PY17X_1461900	actin I		7	3	1	2	3	0	X	PVX_101200	null	null	null
PY17X_0022800	fam-a protein		6			1	1	0		No orthologs	null	null	null
PY17X_0054800	fam-a protein		6			1	1	0		No orthologs	null	null	null
PY17X_0108900	chaperone, putative		6			1	1	0		PVX_113595	ATP binding, unfolded protein binding	cellular protein metabolic process, protein folding	null
PY17X_0109000	ornithine aminotransferase, putative		16	1		1	2	0		PVX_113600	pyridoxal phosphate binding, transaminase activity	null	null
PY17X_0112000	eukaryotic translation initiation factor 3 subunit L, putative		4			1	1	2		PVX_113750	null	null	null
PY17X_0204400	chromatin assembly factor 1 protein WD40 domain, putative		5			1	1	0		PVX_081265	protein binding	null	null
PY17X_0205200	phenylalanine--tRNA ligase, putative		2			1	1	0		PVX_081300	ATP binding, aminoacyl-tRNA ligase activity, nucleotide binding, phenylalanine-tRNA ligase activity, tRNA binding	phenylalanyl-tRNA aminoacylation, tRNA aminoacylation, tRNA aminoacylation for protein translation	cytoplasm
PY17X_0211600	aspartate--tRNA ligase, putative		3			1	1	0		PVX_081610	ATP binding, aminoacyl-tRNA ligase activity, aspartate-tRNA ligase activity, nucleic acid binding, nucleotide binding	aspartyl-tRNA aminoacylation, tRNA aminoacylation for protein translation	cytoplasm
PY17X_0305500	serine repeat antigen 3		8	1		1	2	0		PVX_003795; PVX_003800; PVX_003805; PVX_00381; PVX_00320; PVX_00325; PVX_00330; PVX_00335; PVX_00340; PVX_00345; PVX_00350	cysteine-type peptidase activity	proteolysis	null
PY17X_0305600	serine repeat antigen 2		11	1	1	1	3	0		PVX_003795; PVX_003800; PVX_003805; PVX_00381; PVX_00320; PVX_00325; PVX_00330; PVX_00335; PVX_00340; PVX_00345; PVX_00350	cysteine-type peptidase activity	proteolysis	null
PY17X_0305700	serine repeat antigen 1		2			1	1	0		PVX_003795; PVX_003800; PVX_003805; PVX_00381; PVX_00320; PVX_00325; PVX_00330; PVX_00335; PVX_00340; PVX_00345; PVX_00350	cysteine-type peptidase activity	proteolysis	null
PY17X_0309200	asparagine--tRNA ligase, putative		12			1	1	0		PVX_002940	ATP binding, aminoacyl-tRNA ligase activity, asparagine-tRNA ligase activity, nucleic acid binding, nucleotide binding	asparaginyl-tRNA aminoacylation, tRNA aminoacylation for protein translation	cytoplasm
PY17X_0311500	protein transport protein SEC31, putative		2	1		1	2	0		PVX_002830	protein binding	null	null
PY17X_0404500	dihydrolipoamide acyltransferase, putative		2			1	1	0		PVX_119310	transferase activity, transferring acyl groups	metabolic process	null
PY17X_0408800	TCP-1/cpn60 chaperonin, putative	1	3	1		1	3	0		PVX_119530	ATP binding, unfolded protein binding	cellular protein metabolic process, protein folding	null
PY17X_0410100	asparagine synthetase, putative		9			1	1	0		PVX_119585	asparagine synthase (glutamine-hydrolyzing) activity	asparagine biosynthetic process, metabolic process	null
PY17X_0410200	60S acidic ribosomal protein P2, putative		2		1	1	2	0		PVX_119587	structural constituent of ribosome	translational elongation	intracellular, ribosome
PY17X_0415700	translation initiation factor 4E, putative		4			1	1	0		PVX_095480	RNA binding, translation initiation factor activity	translational initiation	cytoplasm
PY17X_0420500	alpha tubulin 1		14			1	1	0		PVX_098630	GTP binding, GTPase activity	GTP catabolic process, protein polymerization	protein complex
PY17X_0421000	Rab7, putative		4			1	1	0		PVX_098605	GTP binding, GTPase activity	GTP catabolic process, intracellular protein transport, nucleocytoplasmic transport, protein transport, signal transduction, small GTPase mediated signal transduction	intracellular, membrane
PY17X_0605200	nucleosome assembly protein 1, putative		3			1	1	0		PVX_084230	null	nucleosome assembly	nucleus
PY17X_0605700	eukaryotic translation initiation factor 5a, putative		2			1	1	0		PVX_084255	RNA binding, ribosome binding, translation elongation factor activity	peptidyl-lysine modification to hypusine, positive regulation of translational elongation, positive regulation of translational termination, translational frameshifting	null
PY17X_0612800	polyubiquitin, putative		2			1	1	0		PVX_084620	protein binding	null	null
PY17X_0613400	HSP40, subfamily A, putative		2	1		1	2	0		PVX_084650	heat shock protein binding, unfolded protein binding	protein folding	null
PY17X_0617200	eukaryotic translation initiation factor subunit, putative		2			1	1	0		PVX_000590	protein binding	null	null
PY17X_0621800	40S ribosomal protein S5, putative		3			1	1	0		PVX_096265	structural constituent of ribosome	translation	intracellular, ribosome, small ribosomal subunit
PY17X_0626000	Plasmodium exported protein, unknown function	1	8	1		1	3	1		No orthologs	null	null	null
PY17X_0700600	fam-a protein		3			1	1	0		No orthologs	null	null	null
PY17X_0703100	protein disulfide isomerase, putative		7	1		1	2	0		PVX_088960	isomerase activity	cell redox homeostasis	endoplasmic reticulum
PY17X_0806300	conserved Plasmodium protein, unknown function		3			1	1	0		PVX_087840	binding, protein transporter activity	intracellular protein transport	null
PY17X_0811400	proteasome component C8, putative		10	1		1	2	0		PVX_095380	endopeptidase activity, threonine-type endopeptidase activity	proteolysis involved in cellular protein catabolic process, ubiquitin-dependent protein catabolic process	proteasome core complex, proteasome core complex, alpha-subunit complex
PY17X_0823200	nucleosome assembly protein		4			1	1	0		PVX_099365	null	nucleosome assembly	nucleus
PY17X_0825000	inosine-5p-monophosphate dehydrogenase, putative		10	1		1	2	0		PVX_099455	IMP dehydrogenase activity, catalytic activity, protein binding	oxidation-reduction process	null
PY17X_0826400	S-adenosylmethionine synthetase, putative		2			1	1	0		PVX_099525	ATP binding, methionine adenosyltransferase activity	S-adenosylmethionine biosynthetic process	null
PY17X_0826700	phosphoglycerate kinase, putative		6			1	1	0		PVX_099535	phosphoglycerate kinase activity	glycolysis	null
PY17X_0830000	conserved Plasmodium protein, unknown function		2		1	1	2	0		PVX_099710	null	null	null
PY17X_0837000	conserved Plasmodium protein, unknown function		2	1		1	2	0		PVX_087065	binding, protein binding	null	null
PY17X_0905500	Rab6		2	1		1	2	0		PVX_092850	GTP binding, GTPase activity	GTP catabolic process, intracellular protein transport, nucleocytoplasmic transport, protein transport, signal transduction, small GTPase mediated signal transduction	intracellular, membrane
PY17X_0913800	tudor staphylococcal nuclease, putative		6			1	1	0		PVX_092430	hydrolase activity, acting on ester bonds, nucleic acid binding	null	null
PY17X_0914900	protein phosphatase 2C, putative		6			1	1	0		PVX_092365	catalytic activity	null	null
PY17X_0919400	26S protease subunit regulatory subunit 6a, putative		3			1	1	0		PVX_092125	ATP binding, hydrolase activity, nucleoside-triphosphatase activity, nucleotide binding	protein catabolic process	cytoplasm
PY17X_0920800	parasitophorous vacuolar protein 1, putative		3	1		1	2	0		PVX_092070	null	null	null
PY17X_0933800	pyridoxine biosynthesis protein PDX2, putative		2			1	1	0		PVX_091440	null	null	null
PY17X_0938900	actin-like protein, putative		5			1	1	0		PVX_091185	null	null	null
PY17X_0944000	40S ribosomal protein S4, putative		1	2	1	1	3	0		PVX_090950	structural constituent of ribosome	translation	intracellular, ribosome
PY17X_0944400	histone H4, putative		2	1		1	2	0		PVX_090930	DNA binding	DNA-dependent transcription, initiation, nucleosome assembly	nucleosome, nucleus
PY17X_0945400	phenylalanyl-tRNA synthetase beta chain, putative		7	1		1	2	0		PVX_090880	ATP binding, RNA binding, magnesium ion binding, nucleotide binding, phenylalanine-tRNA ligase activity	phenylalanyl-tRNA aminoacylation	cytoplasm
PY17X_0945700	casein kinase II beta chain, putative		5			1	1	0		PVX_090870	protein kinase regulator activity	null	protein kinase CK2 complex
PY17X_1005200	vacuolar ATP synthase subunit b, putative		4			1	1	0		PVX_000935	ATP binding, hydrogen ion transporting ATP synthase activity, rotational mechanism, hydrolase activity, acting on acid anhydrides, catalyzing transmembrane movement of substances, proton-transporting ATPase activity, rotational mechanism	ATP hydrolysis coupled proton transport, ATP metabolic process, proton transport	proton-transporting V-type ATPase, V1 domain, proton-transporting two-sector ATPase complex, proton-transporting two-sector ATPase complex, catalytic domain
PY17X_1014600	60S ribosomal protein L14, putative		2			1	1	0		PVX_084955	structural constituent of ribosome	translation	intracellular, ribosome
PY17X_1019900	arginine methyltransferase 1, putative		6	1		1	2	0		PVX_085215	null	null	null
PY17X_1028600	NADP-specific glutamate dehydrogenase, putative		13	1		1	2	0		PVX_085005; PVX_085625	oxidoreductase activity, oxidoreductase activity, acting on the CH-NH2 group of donors, NAD or NADP as acceptor	cellular amino acid metabolic process, oxidation-reduction process	null
PY17X_1030700	serine/threonine protein phosphatase, putative		8	1		1	2	0		PVX_085730	hydrolase activity	null	null
PY17X_1033000	p1/s1 nuclease, putative		2	1		1	2	0		PVX_085855; PVX_085860	endonuclease activity, hydrolase activity, acting on ester bonds, nucleic acid binding	DNA catabolic process	null
PY17X_1034300	eukaryotic translation initiation factor 2 gamma subunit, putative		6			1	1	0		PVX_085920	GTP binding, GTPase activity	null	null
PY17X_1039000	ribonucleotide reductase small subunit, putative		2			1	1	0		PVX_086155	oxidoreductase activity, ribonucleoside-diphosphate reductase activity, thioredoxin disulfide as acceptor, transition metal ion binding	deoxyribonucleoside diphosphate metabolic process, oxidation-reduction process	null
PY17X_1041800	40S ribosomal protein S31/UBI, putative		2			1	1	0		PVX_086305	protein binding, structural constituent of ribosome	translation	intracellular, ribosome
PY17X_1042600	choline kinase		4			1	1	0		PVX_086340	phosphotransferase activity, alcohol group as acceptor, transferase activity, transferring phosphorus-containing groups	null	null
PY17X_1043000	fam-a protein		2			1	1	0		No orthologs	null	null	null
PY17X_1102500	rhoptry-associated protein 2/3		2		1	1	2	0		No orthologs	null	null	null
PY17X_1105300	3-methyl-2-oxobutanoate dehydrogenase (lipoamide), putative		11	1		1	2	0		PVX_097790	catalytic activity	metabolic process	null
PY17X_1113400	Rab1b, putative		3	1		1	2	0		PVX_080610	GTP binding, GTPase activity	GTP catabolic process, intracellular protein transport, nucleocytoplasmic transport, protein transport, signal transduction, small GTPase mediated signal transduction	intracellular, membrane
PY17X_1118100	histone H2A, putative		2			1	1	0		PVX_114015	DNA binding	nucleosome assembly	nucleosome, nucleus
PY17X_1119700	cell division cycle protein 48 homologue, putative		21			1	1	0		PVX_114095	ATP binding, hydrolase activity, nucleoside-triphosphatase activity, nucleotide binding	null	null
PY17X_1121500	pyridoxine biosynthesis protein PDX1, putative		8			1	1	0		PVX_114180	catalytic activity	metabolic process, pyridoxal phosphate biosynthetic process	null
PY17X_1127700	4-methyl-5(B-hydroxyethyl)-thiazol monophosphate biosynthesis enzyme, putative		4			1	1	0		PVX_114480	null	null	null
PY17X_1132500	adenylosuccinate synthetase, putative		5			1	1	0		PVX_114710	GTP binding, adenylosuccinate synthase activity, magnesium ion binding	purine nucleotide biosynthetic process	cytoplasm
PY17X_1139200	conserved Plasmodium protein, unknown function		2			1	1	0		PVX_115050	binding, protein binding	null	null
PY17X_1144900	alanine--tRNA ligase, putative		3			1	1	0		PVX_115345	ATP binding, alanine-tRNA ligase activity, ligase activity, forming aminoacyl-tRNA and related compounds, nucleic acid binding, nucleotide binding	alanyl-tRNA aminoacylation, tRNA aminoacylation	cytoplasm
PY17X_1145400	RNAse L inhibitor protein, putative		6			1	1	0		PVX_115370	ATP binding, ATPase activity, electron carrier activity, iron-sulfur cluster binding, nucleoside-triphosphatase activity, nucleotide binding	null	null
PY17X_1147600	conserved rodent malaria protein, unknown function		2	1		1	2	1		No orthologs	null	null	null
PY17X_1209800	26S proteasome regulatory subunit 4, putative			2		1	1	0		PVX_094615	ATP binding, hydrolase activity, nucleoside-triphosphatase activity, nucleotide binding	protein catabolic process	cytoplasm
PY17X_1211700	conserved Plasmodium protein, unknown function		4			1	1	0		PVX_094725	null	null	null
PY17X_1214100	phosphoglucomutase, putative		3			1	1	0		PVX_094845	intramolecular transferase activity, phosphotransferases	carbohydrate metabolic process	null
PY17X_1214200	GMP synthetase, putative		4			1	1	0		PVX_094850	ATP binding, GMP synthase (glutamine-hydrolyzing) activity, pyrophosphatase activity	GMP biosynthetic process, purine nucleotide biosynthetic process	null
PY17X_1216800	cysteine—tRNA ligase, putative		2			1	1	0		PVX_094980	ATP binding, aminoacyl-tRNA ligase activity, cysteine-tRNA ligase activity, nucleotide binding	cysteinyl-tRNA aminoacylation, tRNA aminoacylation for protein translation	cytoplasm
PY17X_1220200	peptidase, putative		3			1	1	0		PVX_095160	serine-type peptidase activity	proteolysis	null
PY17X_1226000	tyrosine--tRNA ligase, putative		2			1	1	0		PVX_088145	ATP binding, aminoacyl-tRNA ligase activity, nucleotide binding, tyrosine-tRNA ligase activity	tRNA aminoacylation for protein translation	cytoplasm
PY17X_1231500	1-cys peroxiredoxin, putative		3			1	1	0		PVX_093630	antioxidant activity, oxidoreductase activity, peroxiredoxin activity	oxidation-reduction process	null
PY17X_1235500	pre-mRNA-splicing factor, putative		1		2	1	2	0		PVX_080385	nucleic acid binding	null	null
PY17X_1238500	U6 snRNA-associated Sm-like protein LSm2, putative		3			1	1	0		PVX_080230	null	null	null
PY17X_1243100	acyl-CoA synthetase, putative		3			1	1	0		PVX_079990	catalytic activity	metabolic process	null
PY17X_1246200	eukaryotic translation initiation factor 3, subunit 6, putative		3			1	1	1		PVX_079840	protein binding	null	null
PY17X_1306600	thioredoxin peroxidase 1		3			1	1	0		PVX_118545	antioxidant activity, oxidoreductase activity, peroxiredoxin activity	oxidation-reduction process	null
PY17X_1307600	triosephosphate isomerase, putative		3			1	1	0		PVX_118495	triose-phosphate isomerase activity	metabolic process	null
PY17X_1308900	60S ribosomal protein L10a, putative		6		1	1	2	0		PVX_118430	RNA binding, structural constituent of ribosome	translation	large ribosomal subunit
PY17X_1321300	glucose-6-phosphate dehydrogenase-6-phosphogluconolactonase		4			1	1	0		PVX_117790	NADP binding, glucose-6-phosphate dehydrogenase activity	carbohydrate metabolic process, glucose metabolic process, oxidation-reduction process	null
PY17X_1329400	valine--tRNA ligase, putative		6			1	1	0		PVX_117360	ATP binding, aminoacyl-tRNA editing activity, aminoacyl-tRNA ligase activity, nucleotide binding, valine-tRNA ligase activity	tRNA aminoacylation for protein translation, valyl-tRNA aminoacylation	cytoplasm
PY17X_1334000	40S ribosomal protein S3, putative	1	2	1		1	3	0		No orthologs	RNA binding, structural constituent of ribosome	translation	intracellular, ribosome, small ribosomal subunit
PY17X_1336800	conserved Plasmodium protein, unknown function		3			1	1	0		PVX_117020	null	null	null
PY17X_1340800	dihydroorotase, putative		2			1	1	0		PVX_116830	dihydroorotase activity, hydrolase activity	pyrimidine nucleobase biosynthetic process	null
PY17X_1351400	protein tyrosine phosphatase, putative		7			1	1	6		PVX_082515	null	null	null
PY17X_1352600	translation initiation factor 6, putative		2			1	1	0		PVX_082570	ribosome binding	mature ribosome assembly	null
PY17X_1352700	isoleucine--tRNA ligase, putative		24	1		1	2	0		PVX_082575	ATP binding, aminoacyl-tRNA editing activity, aminoacyl-tRNA ligase activity, nucleotide binding	tRNA aminoacylation for protein translation	cytoplasm
PY17X_1353100	conserved Plasmodium protein, unknown function		2			1	1	0		PVX_082600	null	null	null
PY17X_1360000	60S ribosomal protein L18, putative			2		1	1	0		PVX_082965	structural constituent of ribosome	translation	ribosome
PY17X_1361400	myosin A		1	3		1	2	0		PVX_083030	ATP binding, motor activity	null	myosin complex
PY17X_1362900	heat shock protein 110, putative		4			1	1	0		PVX_083105	null	null	null
PY17X_1364300	isocitrate dehydrogenase (NADP), mitochondrial precursor, putative		2			1	1	0		PVX_083185	isocitrate dehydrogenase (NADP+) activity, oxidoreductase activity, acting on the CH-OH group of donors, NAD or NADP as acceptor	isocitrate metabolic process, oxidation-reduction process	null
PY17X_1366000	DNA/RNA-binding protein Alba 4, putative		5	1		1	2	0		PVX_083270	null	null	null
PY17X_1368600	lysine--tRNA ligase, putative		13	1		1	2	0		PVX_083400	ATP binding, aminoacyl-tRNA ligase activity, lysine-tRNA ligase activity, nucleic acid binding, nucleotide binding	lysyl-tRNA aminoacylation, tRNA aminoacylation for protein translation	cytoplasm
PY17X_1370100	glycerol kinase, putative		4			1	1	0		PVX_083470	glycerol kinase activity, phosphotransferase activity, alcohol group as acceptor	carbohydrate metabolic process, glycerol-3-phosphate metabolic process	null
PY17X_1373100	fam-a protein		4			1	1	0		No orthologs	null	null	null
PY17X_1402300	Plasmodium exported protein, unknown function		3	1		1	2	3		PVX_121890	null	null	null
PY17X_1408400	carbamoyl phosphate synthetase, putative		8			1	1	0		PVX_122240	ATP binding, catalytic activity, metal ion binding	metabolic process	null
PY17X_1411800	26S proteasome regulatory subunit 7, putative		4			1	1	0		PVX_122410	ATP binding, hydrolase activity, nucleoside-triphosphatase activity, nucleotide binding	protein catabolic process	cytoplasm
PY17X_1412100	M1-family alanyl aminopeptidase, putative		2			1	1	1		PVX_122425	metallopeptidase activity, zinc ion binding	null	null
PY17X_1412200	vacuolar ATP synthase subunit a, putative		5			1	1	0		PVX_122430	ATP binding, hydrogen ion transporting ATP synthase activity, rotational mechanism, hydrolase activity, acting on acid anhydrides, catalyzing transmembrane movement of substances, proton-transporting ATPase activity, rotational mechanism	ATP hydrolysis coupled proton transport, ATP metabolic process, proton transport	proton-transporting V-type ATPase, V1 domain, proton-transporting two-sector ATPase complex, proton-transporting two-sector ATPase complex, catalytic domain
PY17X_1420700	conserved Plasmodium protein, unknown function		4			1	1	0		PVX_122850	null	null	null
PY17X_1425300	DNA/RNA-binding protein Alba 1, putative		1		5	1	2	0		PVX_123060	nucleic acid binding	null	null
PY17X_1427100	karyopherin alpha, putative		4	1		1	2	0		PVX_123150	binding, protein binding, protein transporter activity	protein import into nucleus	cytoplasm, nucleus
PY17X_1427500	conserved Plasmodium protein, unknown function		28			1	1	2		PVX_123165	binding	null	null
PY17X_1428800	dihydropteroate synthetase, putative		4			1	1	0		PVX_123230	2-amino-4-hydroxy-6-hydroxymethyldihydropteridine diphosphokinase activity	cellular metabolic process, folic acid-containing compound biosynthetic process, pteridine-containing compound metabolic process	null
PY17X_1434200	glycerol-3-phosphate dehydrogenase, putative		2			1	1	0		PVX_123490	NAD binding, glycerol-3-phosphate dehydrogenase [NAD+] activity, oxidoreductase activity, acting on CH-OH group of donors, oxidoreductase activity, acting on the CH-OH group of donors, NAD or NADP as acceptor, protein homodimerization activity	carbohydrate metabolic process, glycerol-3-phosphate catabolic process, glycerol-3-phosphate metabolic process, oxidation-reduction process	cytoplasm, glycerol-3-phosphate dehydrogenase complex
PY17X_1436500	conserved Plasmodium protein, unknown function		5			1	1	0		PVX_123597	GTP binding, GTPase activity	null	null
PY17X_1443200	ubiquitin-activating enzyme E1, putative		5			1	1	0		PVX_123920	ATP binding, catalytic activity, small protein activating enzyme activity	cellular protein modification process	null
PY17X_1443600	hydrolase, putative		5			1	1	0		PVX_123945	catalytic activity, hydrolase activity	metabolic process	null
PY17X_1445800	merozoite surface protein 9, putative		6			1	1	0		PVX_124060	null	null	null
PY17X_1452800	ATP synthase beta chain, mitochondrial precursor, putative		12			1	1	0		PVX_100735	ATP binding, hydrogen ion transporting ATP synthase activity, rotational mechanism, hydrogen-exporting ATPase activity, phosphorylative mechanism, hydrolase activity, acting on acid anhydrides, catalyzing transmembrane movement of substances, nucleoside-triphosphatase activity, nucleotide binding, p	ATP hydrolysis coupled proton transport, ATP metabolic process, ATP synthesis coupled proton transport, proton transport	proton-transporting ATP synthase complex, catalytic core F(1), proton-transporting two-sector ATPase complex, proton-transporting two-sector ATPase complex, catalytic domain
PY17X_1458700	rab specific GDP dissociation inhibitor, putative	1	15	1		1	3	0		PVX_101040	null	null	null
PY17X_1466800	thymidylate kinase, putative		2			1	1	0		PVX_101455	ATP binding, thymidylate kinase activity	dTDP biosynthetic process	null
PY17X_0056800	YIR protein		1			0	1	1		No orthologs	null	null	null
PY17X_0109500	conserved Plasmodium protein, unknown function			1		0	1	0		PVX_113620	null	null	null
PY17X_0113900	conserved Plasmodium protein, unknown function		1	1		0	2	0		PVX_113844; PVX_113846	protein binding	null	null
PY17X_0208600	vacuolar ATP synthase subunit c, putative		1			0	1	0		PVX_081465	hydrolase activity, acting on acid anhydrides, catalyzing transmembrane movement of substances	ATP hydrolysis coupled proton transport	proton-transporting V-type ATPase, V1 domain
PY17X_0213500	eukaryotic translation initiation factor 2 alpha subunit, putative			1		0	1	0		PVX_081705	RNA binding, translation initiation factor activity	null	eukaryotic translation initiation factor 2 complex
PY17X_0304200	proteasome 26S regulatory subunit, putative		1			0	1	0		PVX_003730	binding, enzyme regulator activity	regulation of protein catabolic process	proteasome complex
PY17X_0304900	adenylosuccinate lyase, putative		1			0	1	0		PVX_003765	N6-(1,2-dicarboxyethyl)AMP AMP-lyase (fumarate-forming) activity, catalytic activity	IMP biosynthetic process, purine ribonucleotide biosynthetic process	null
PY17X_0315700	small nuclear ribonucleoprotein Sm D2, putative		1			0	1	0		PVX_002615	null	null	null
PY17X_0406800	activator of Hsp90 ATPase, putative		1			0	1	0		PVX_119435	ATPase activator activity, chaperone binding	null	null
PY17X_0407800	60S ribosomal protein L7, putative				1	0	1	0		PVX_119480	null	null	null
PY17X_0411000	parasite-infected erythrocyte surface protein		1			0	1	0		PVX_119625	null	null	null
PY17X_0412800	26S proteasome regulatory subunit S14, putative		1			0	1	0		PVX_119720	null	null	null
PY17X_0417400	40S ribosomal protein S15A, putative		1			0	1	0		PVX_095390	structural constituent of ribosome	translation	intracellular, ribosome
PY17X_0419600	ubiquitin specific protease, putative		1			0	1	0		PVX_098675	ubiquitin thiolesterase activity	ubiquitin-dependent protein catabolic process	null
PY17X_0419900	conserved protein, unknown function		1			0	1	10		PVX_098660	null	null	null
PY17X_0503200	26s proteasome regulatory subunit p55, putative		1			0	1	0		PVX_001760	protein binding	null	null
PY17X_0504700	60S ribosomal protein L30e, putative		1	1		0	2	0		PVX_001835	null	null	null
PY17X_0506900	deoxyribose-phosphate aldolase, putative		1			0	1	0		PVX_001945	deoxyribose-phosphate aldolase activity, lyase activity	deoxyribonucleotide catabolic process	cytoplasm
PY17X_0514700	adenosine deaminase, putative		1			0	1	0		PVX_111245	deaminase activity	purine ribonucleoside monophosphate biosynthetic process	null
PY17X_0515500	26S proteasome regulatory subunit, putative			1		0	1	0		PVX_111200	protein binding	null	null
PY17X_0517700	leucine-rich repeat protein		1			0	1	0		PVX_111085	protein binding	null	null
PY17X_0518100	early transcribed membrane protein				1	0	1	2		No orthologs	null	null	null
PY17X_0518300	haloacid dehalogenase-like hydrolase, putative		1			0	1	0		PVX_111055	catalytic activity, hydrolase activity	metabolic process	null
PY17X_0519800	methionine--tRNA ligase, putative			1		0	1	0		PVX_110980	ATP binding, aminoacyl-tRNA ligase activity, methionine-tRNA ligase activity, nucleotide binding	methionyl-tRNA aminoacylation, tRNA aminoacylation for protein translation	cytoplasm
PY17X_0521700	enhancer of rudimentary homolog, putative		1			0	1	0		PVX_110870	null	cell cycle	null
PY17X_0524200	40S ribosomal protein S19, putative		1			0	1	0		PVX_090160	structural constituent of ribosome	translation	intracellular, ribosome
PY17X_0606800	conserved Plasmodium protein, unknown function		1			0	1	0		PVX_084310	protein binding	null	null
PY17X_0607900	conserved Plasmodium protein, unknown function		1			0	1	0		PVX_084375	protein binding involved in protein folding	null	null
PY17X_0618100	serine--tRNA ligase, putative		1			0	1	0		PVX_000545	ATP binding, aminoacyl-tRNA ligase activity, nucleotide binding, serine-tRNA ligase activity	seryl-tRNA aminoacylation, tRNA aminoacylation for protein translation	cytoplasm
PY17X_0619800	60S ribosomal protein L11a, putative		1			0	1	0		PVX_096340	structural constituent of ribosome	translation	intracellular, ribosome
PY17X_0622600	GTP-binding protein, putative			1		0	1	0		PVX_096235	GTP binding	null	null
PY17X_0626300	tryptophan-rich antigen, putative		1			0	1	1		No orthologs	null	null	null
PY17X_0701000	Plasmodium exported protein, unknown function		1			0	1	2		No orthologs	null	null	null
PY17X_0701100	Plasmodium exported protein, unknown function		1			0	1	0		No orthologs	null	null	null
PY17X_0708300	protein transport protein SEC23, putative		1			0	1	0		PVX_089235	zinc ion binding	ER to Golgi vesicle-mediated transport, intracellular protein transport	COPII vesicle coat
PY17X_0810800	40S ribosomal protein S11, putative		1	1		0	2	0		PVX_095350	structural constituent of ribosome	translation	intracellular, ribosome
PY17X_0814600	Ran-binding protein, putative		1			0	1	0		PVX_098945	binding	null	null
PY17X_0827000	conserved Plasmodium protein, unknown function	1				0	1	2		PVX_099550	null	null	null
PY17X_0830800	NAD synthase, putative		1			0	1	0		PVX_099765	null	null	null
PY17X_0905300	coat protein, gamma subunit, putative		1			0	1	0		PVX_092860	binding, structural molecule activity	intracellular protein transport, vesicle-mediated transport	Golgi-associated vesicle, membrane coat
PY17X_0907800	60S ribosomal protein L35ae, putative		1		1	0	2	0		PVX_092735	structural constituent of ribosome	translation	intracellular, ribosome
PY17X_0915900	heat shock protein hsp70 homologue, putative		1			0	1	0		PVX_092310	ATP binding, unfolded protein binding	protein folding	null
PY17X_0920700	26S proteasome regulatory complex subunit, putative			1		0	1	0		PVX_092075	protein binding	null	null
PY17X_0924100	40S ribosomal protein S18, putative		1			0	1	0		PVX_091925	RNA binding, nucleic acid binding, structural constituent of ribosome	translation	intracellular, ribosome
PY17X_0926800	conserved Plasmodium protein, unknown function		1			0	1	1		PVX_091790	null	null	null
PY17X_0934400	yoelipain-2		1			0	1	1		PVX_091405; PVX_091415	cysteine-type peptidase activity	proteolysis	null
PY17X_0942100	polyadenylate-binding protein-interacting protein 1, putative		1			0	1	0		PVX_091040; PVX_092415; PVX_092435	DNA binding, RNA binding, binding, protein binding	null	null
PY17X_0945600	CCR4-NOT transcription complex subunit 1, putative		1			0	1	0		PVX_090876; PVX_090878	null	null	null
PY17X_1012300	queuine tRNA-ribosyltransferase, putative		1			0	1	0		PVX_084830	queuine tRNA-ribosyltransferase activity	queuosine biosynthetic process, tRNA modification	null
PY17X_1017800	proliferation-associated protein 2g4, putative		1	1		0	2	0		PVX_085125	null	cellular process	null
PY17X_1018200	conserved Plasmodium protein, unknown function				1	0	1	0		PVX_085145	protein binding	null	null
PY17X_1025400	conserved Plasmodium protein, unknown function		1			0	1	0		PVX_085495	null	null	null
PY17X_1025800	glutathione S-transferase, putative		1			0	1	0		PVX_085515	protein binding	null	null
PY17X_1030800	60S ribosomal protein L10, putative		1		1	0	2	0		PVX_085735	structural constituent of ribosome	translation	intracellular, ribosome
PY17X_1032700	nuclear transport factor 2, putative		1			0	1	0		PVX_085840	null	transport	intracellular
PY17X_1034700	cytidine triphosphate synthetase, putative		1			0	1	0		PVX_085940	CTP synthase activity	pyrimidine nucleotide biosynthetic process	null
PY17X_1103300	merozoite surface protein 8		1			0	1	1		PVX_097625	null	null	null
PY17X_1104100	Ser/Arg-rich splicing factor, putative				1	0	1	0		PVX_097740	nucleic acid binding	null	null
PY17X_1104200	actin-depolymerizing factor 1				1	0	1	0		PVX_097745	actin binding	null	intracellular
PY17X_1106600	conserved Plasmodium protein, unknown function		1			0	1	0		PVX_097852	unfolded protein binding	protein folding	prefoldin complex
PY17X_1107800	60S ribosomal protein L4, putative				1	0	1	0		PVX_097915	structural constituent of ribosome	translation	ribosome
PY17X_1129300	DnaJ protein, putative		1			0	1	0		PVX_114560	heat shock protein binding, unfolded protein binding	protein folding	null
PY17X_1136600	40S ribosomal protein S13, putative			1		0	1	0		PVX_114910	structural constituent of ribosome	translation	intracellular, ribosome
PY17X_1137600	conserved Plasmodium protein, unknown function		1			0	1	4		PVX_114965	null	null	null
PY17X_1138600	Sec24 subunit, putative		1			0	1	0		PVX_115015	zinc ion binding	ER to Golgi vesicle-mediated transport, intracellular protein transport	COPII vesicle coat
PY17X_1205000	40S ribosomal protein S20e, putative		1			0	1	0		PVX_094375	structural constituent of ribosome	translation	intracellular, ribosome, small ribosomal subunit
PY17X_1207600	DNA/RNA-binding protein Alba 3, putative	1		1		0	2	0		PVX_094505	nucleic acid binding	null	null
PY17X_1216900	methionine aminopeptidase, putative		1			0	1	0		PVX_079875; PVX_094985	aminopeptidase activity, metalloexopeptidase activity	cellular process, proteolysis	null
PY17X_1217400	ribonucleotide reductase small subunit, putative		1			0	1	0		PVX_095010	oxidoreductase activity, ribonucleoside-diphosphate reductase activity, thioredoxin disulfide as acceptor, transition metal ion binding	deoxyribonucleoside diphosphate metabolic process, oxidation-reduction process	null
PY17X_1218800	40S ribosomal protein S3A, putative				1	0	1	0		PVX_095080	structural constituent of ribosome	translation	intracellular, ribosome
PY17X_1219700	peptidyl-prolyl cis-trans isomerase, putative		1		1	0	2	0		PVX_095135	peptidyl-prolyl cis-trans isomerase activity	protein folding	null
PY17X_1225000	conserved Plasmodium protein, unknown function		1			0	1	0		PVX_088095	null	null	null
PY17X_1226100	proteasome subunit alpha type 5, putative		1			0	1	0		PVX_088150	null	null	null
PY17X_1231900	mannose-6-phosphate isomerase, putative		1			0	1	0		PVX_093650	mannose-6-phosphate isomerase activity, zinc ion binding	carbohydrate metabolic process	null
PY17X_1232500	Plasmodium exported protein, unknown function			1		0	1	1		No orthologs	null	null	null
PY17X_1235100	60S ribosomal protein L8, putative				1	0	1	0		PVX_080405	structural constituent of ribosome	translation	intracellular, ribosome
PY17X_1235900	eukaryotic translation initiation factor 3 subunit, putative			1		0	1	0		PVX_080365	RNA binding, nucleic acid binding, translation initiation factor activity	translational initiation	null
PY17X_1236100	zinc finger protein, putative			1		0	1	0		PVX_080350	zinc ion binding	null	intracellular
PY17X_1243200	conserved Plasmodium protein, unknown function			1		0	1	0		PVX_079985	null	null	null
PY17X_1314600	40S ribosomal protein S2, putative		1			0	1	0		PVX_118145	RNA binding, structural constituent of ribosome	translation	intracellular, ribosome, small ribosomal subunit
PY17X_1322200	6-phosphogluconate dehydrogenase, decarboxylating, putative		1			0	1	0		PVX_117745	NADP binding, phosphogluconate dehydrogenase (decarboxylating) activity	oxidation-reduction process, pentose-phosphate shunt	null
PY17X_1324600	conserved Plasmodium protein, unknown function		1			0	1	0		PVX_117610	null	null	null
PY17X_1324800	conserved Plasmodium protein, unknown function		1			0	1	0		PVX_117600	binding	null	null
PY17X_1326500	ATP-dependent RNA helicase DBP5, putative		1	1		0	2	0		PVX_117510	ATP binding, ATP-dependent helicase activity, helicase activity, nucleic acid binding	null	null
PY17X_1331400	fam-a protein		1			0	1	0		PVX_117170	null	null	null
PY17X_1334400	26S proteasome subunit, putative			1		0	1	0		PVX_117150	binding, enzyme regulator activity	regulation of protein catabolic process	proteasome complex
PY17X_1346500	conserved Plasmodium protein, unknown function		1			0	1	0		PVX_116550	null	null	null
PY17X_1349800	thioredoxin, putative		1			0	1	0		PVX_082440	null	null	null
PY17X_1361000	conserved Plasmodium protein, unknown function			1		0	1	3		PVX_083010	null	null	null
PY17X_1365000	conserved Plasmodium protein, unknown function			1		0	1	0		PVX_083220	null	null	null
PY17X_1366900	conserved Plasmodium protein, unknown function		1			0	1	0		PVX_083315	null	null	null
PY17X_1402900	40S ribosomal protein S7, putative		1			0	1	0		PVX_121980	structural constituent of ribosome	translation	intracellular, ribosome
PY17X_1406600	26S proteasome regulatory subunit, putative			1		0	1	0		PVX_122155	ATP binding, hydrolase activity, nucleoside-triphosphatase activity, nucleotide binding	protein catabolic process	cytoplasm
PY17X_1406800	vacuolar ATP synthase subunit h, putative		1			0	1	0		PVX_122165	binding, hydrolase activity, acting on acid anhydrides, catalyzing transmembrane movement of substances, proton-transporting ATPase activity, rotational mechanism	ATP hydrolysis coupled proton transport	vacuolar proton-transporting V-type ATPase, V1 domain
PY17X_1418000	40S ribosomal protein S15/S19, putative				1	0	1	0		PVX_122710	structural constituent of ribosome	translation	ribosome, small ribosomal subunit
PY17X_1421600	phosphodiesterase gamma		1			0	1	6		PVX_122890	3',5'-cyclic-nucleotide phosphodiesterase activity, catalytic activity	signal transduction	null
PY17X_1425500	60S ribosomal protein L13-2, putative		1			0	1	0		PVX_123070	structural constituent of ribosome	translation	intracellular, ribosome
PY17X_1426200	conserved Plasmodium protein, unknown function		1			0	1	0		PVX_123105	null	null	null
PY17X_1426300	conserved Plasmodium protein, unknown function				1	0	1	0		PVX_123110	null	null	null
PY17X_1430800	eukaryotic translation initiation factor 3 subunit 10, putative		1			0	1	0		PVX_123340	protein binding	null	null
PY17X_1439800	endoplasmin, putative		1			0	1	0		PVX_123745	ATP binding, unfolded protein binding	protein folding, response to stress	null
PY17X_1441400	GTP cyclohydrolase I, putative		1			0	1	0		PVX_123830	null	null	null
PY17X_1446500	macrophage migration inhibitory factor		1	1		0	2	0		PVX_124095	null	null	null
PY17X_1449400	dihydrolipoamide dehydrogenase, putative		1	1		0	2	0		PVX_100555	dihydrolipoyl dehydrogenase activity, flavin adenine dinucleotide binding, oxidoreductase activity	cell redox homeostasis, oxidation-reduction process	cytoplasm
PY17X_1452700	serine hydroxymethyltransferase, putative		1			0	1	0		PVX_100730	glycine hydroxymethyltransferase activity	L-serine metabolic process, glycine metabolic process	null
PY17X_1456800	vesicle fusion and protein sorting subunit 16, putative		1			0	1	0		PVX_100945	null	intracellular protein transport	cytoplasm
