# Supplementary material for: Spleen-Dependent Immune Protection Elicited by CpG Adjuvanted Reticulocyte-Derived Exosomes from Malaria Infection Is Associated with Changes in T cell Subsets' Distribution
Source: Front Cell Dev Biol. 2016 Nov 16;4:131. doi: 10.3389/fcell.2016.00131 (PMC5110551; doi:10.3389/fcell.2016.00131)
Supplement: Dataset S4 — Over-represented Gene ontology (GO) categories in the core proteome of Plasmodium yoelii from mouse rexPy. [file DataSheet4.XLS]

## Sheet: Cellular Component
GO-ID	p-value	corr p-value	x	n	X	N	Description	Genes in test set
5839	1.2555E-18	5.2729E-17	13	15	32	880	proteasome core complex	PY17X_0836000|PY17X_1338800|PY17X_1213000|PY17X_1348000|PY17X_1305000|PY17X_1230000|PY17X_0108700|PY17X_1236500|PY17X_0212900|PY17X_1131800|PY17X_1226300|PY17X_0206800|PY17X_1131900
502	5.1467E-15	1.0808E-13	13	22	32	880	proteasome complex	PY17X_0836000|PY17X_1338800|PY17X_1213000|PY17X_1348000|PY17X_1305000|PY17X_1230000|PY17X_0108700|PY17X_1236500|PY17X_0212900|PY17X_1131800|PY17X_1226300|PY17X_0206800|PY17X_1131900
19773	9.7489E-9	1.3648E-7	6	7	32	880	proteasome core complex, alpha-subunit complex	PY17X_0108700|PY17X_1131800|PY17X_0212900|PY17X_1226300|PY17X_1131900|PY17X_1305000
43234	1.7417E-4	1.8288E-3	18	226	32	880	protein complex	PY17X_1217500|PY17X_0524100|PY17X_0836000|PY17X_1338800|PY17X_0819700|PY17X_1213000|PY17X_1348000|PY17X_1357200|PY17X_1305000|PY17X_1230000|PY17X_1236500|PY17X_0108700|PY17X_1210100|PY17X_1131800|PY17X_0212900|PY17X_1226300|PY17X_0206800|PY17X_1131900
44424	6.4533E-4	5.4207E-3	30	606	32	880	intracellular part	PY17X_0512000|PY17X_0836000|PY17X_1338800|PY17X_0819700|PY17X_1134900|PY17X_1213000|PY17X_1357200|PY17X_1348000|PY17X_0919700|PY17X_1217200|PY17X_0924300|PY17X_1431800|PY17X_1230000|PY17X_1011600|PY17X_1210100|PY17X_1313800|PY17X_1024700|PY17X_0212900|PY17X_0206800|PY17X_1217500|PY17X_1449300|PY17X_0524100|PY17X_1305000|PY17X_1214000|PY17X_1236500|PY17X_0108700|PY17X_1131800|PY17X_1226300|PY17X_1…
5622	3.9443E-3	2.7610E-2	31	692	32	880	intracellular	PY17X_0512000|PY17X_0836000|PY17X_1338800|PY17X_0819700|PY17X_1134900|PY17X_1213000|PY17X_1357200|PY17X_1348000|PY17X_0919700|PY17X_1217200|PY17X_0924300|PY17X_1431800|PY17X_1230000|PY17X_1011600|PY17X_1210100|PY17X_1313800|PY17X_1024700|PY17X_0212900|PY17X_0206800|PY17X_1217500|PY17X_1449300|PY17X_0524100|PY17X_1305000|PY17X_0932300|PY17X_1214000|PY17X_1236500|PY17X_0108700|PY17X_1131800|PY17X_1…
5623	5.6919E-3	2.9883E-2	31	701	32	880	cell	PY17X_0512000|PY17X_0836000|PY17X_1338800|PY17X_0819700|PY17X_1134900|PY17X_1213000|PY17X_1357200|PY17X_1348000|PY17X_0919700|PY17X_1217200|PY17X_0924300|PY17X_1431800|PY17X_1230000|PY17X_1011600|PY17X_1210100|PY17X_1313800|PY17X_1024700|PY17X_0212900|PY17X_0206800|PY17X_1217500|PY17X_1449300|PY17X_0524100|PY17X_1305000|PY17X_0932300|PY17X_1214000|PY17X_1236500|PY17X_0108700|PY17X_1131800|PY17X_1…
44464	5.6919E-3	2.9883E-2	31	701	32	880	cell part	PY17X_0512000|PY17X_0836000|PY17X_1338800|PY17X_0819700|PY17X_1134900|PY17X_1213000|PY17X_1357200|PY17X_1348000|PY17X_0919700|PY17X_1217200|PY17X_0924300|PY17X_1431800|PY17X_1230000|PY17X_1011600|PY17X_1210100|PY17X_1313800|PY17X_1024700|PY17X_0212900|PY17X_0206800|PY17X_1217500|PY17X_1449300|PY17X_0524100|PY17X_1305000|PY17X_0932300|PY17X_1214000|PY17X_1236500|PY17X_0108700|PY17X_1131800|PY17X_1…
5829	1.1970E-2	4.8697E-2	2	5	32	880	cytosol	PY17X_1217500|PY17X_0819700
44445	1.1970E-2	4.8697E-2	2	5	32	880	cytosolic part	PY17X_1217500|PY17X_0819700
32991	1.2754E-2	4.8697E-2	21	394	32	880	macromolecular complex	PY17X_1217500|PY17X_0524100|PY17X_0512000|PY17X_0836000|PY17X_1338800|PY17X_0819700|PY17X_1213000|PY17X_1348000|PY17X_1357200|PY17X_1305000|PY17X_0919700|PY17X_1230000|PY17X_1236500|PY17X_0108700|PY17X_1210100|PY17X_1131800|PY17X_0212900|PY17X_1226300|PY17X_1036300|PY17X_0206800|PY17X_1131900

## Sheet: Biological Process
GO-ID	p-value	corr p-value	x	n	X	N	Description	Genes in test set
1901575	1.1965E-14	2.5605E-12	23	94	57	1512	organic substance catabolic process	PY17X_1217500|PY17X_1124300|PY17X_0930100|PY17X_0524100|PY17X_0836000|PY17X_1338800|PY17X_1312400|PY17X_0819700|PY17X_1213000|PY17X_1010400|PY17X_1348000|PY17X_1305000|PY17X_0932300|PY17X_1230000|PY17X_1236500|PY17X_0108700|PY17X_1210100|PY17X_1131800|PY17X_0212900|PY17X_1226300|PY17X_0206800|PY17X_1131900|PY17X_1127000
9056	2.5389E-14	2.7167E-12	23	97	57	1512	catabolic process	PY17X_1217500|PY17X_1124300|PY17X_0930100|PY17X_0524100|PY17X_0836000|PY17X_1338800|PY17X_1312400|PY17X_0819700|PY17X_1213000|PY17X_1010400|PY17X_1348000|PY17X_1305000|PY17X_0932300|PY17X_1230000|PY17X_1236500|PY17X_0108700|PY17X_1210100|PY17X_1131800|PY17X_0212900|PY17X_1226300|PY17X_0206800|PY17X_1131900|PY17X_1127000
51603	9.0718E-11	4.8534E-9	13	36	57	1512	proteolysis involved in cellular protein catabolic process	PY17X_0836000|PY17X_1338800|PY17X_1213000|PY17X_1348000|PY17X_1305000|PY17X_1230000|PY17X_0108700|PY17X_1236500|PY17X_0212900|PY17X_1131800|PY17X_1226300|PY17X_0206800|PY17X_1131900
44257	9.0718E-11	4.8534E-9	13	36	57	1512	cellular protein catabolic process	PY17X_0836000|PY17X_1338800|PY17X_1213000|PY17X_1348000|PY17X_1305000|PY17X_1230000|PY17X_0108700|PY17X_1236500|PY17X_0212900|PY17X_1131800|PY17X_1226300|PY17X_0206800|PY17X_1131900
44265	2.9322E-10	1.2550E-8	13	39	57	1512	cellular macromolecule catabolic process	PY17X_0836000|PY17X_1338800|PY17X_1213000|PY17X_1348000|PY17X_1305000|PY17X_1230000|PY17X_0108700|PY17X_1236500|PY17X_0212900|PY17X_1131800|PY17X_1226300|PY17X_0206800|PY17X_1131900
44248	1.0417E-9	3.7155E-8	16	70	57	1512	cellular catabolic process	PY17X_0524100|PY17X_0836000|PY17X_1338800|PY17X_1213000|PY17X_1348000|PY17X_1305000|PY17X_0932300|PY17X_1230000|PY17X_1236500|PY17X_0108700|PY17X_1210100|PY17X_1131800|PY17X_0212900|PY17X_1226300|PY17X_0206800|PY17X_1131900
30163	5.4117E-9	1.6544E-7	13	48	57	1512	protein catabolic process	PY17X_0836000|PY17X_1338800|PY17X_1213000|PY17X_1348000|PY17X_1305000|PY17X_1230000|PY17X_0108700|PY17X_1236500|PY17X_0212900|PY17X_1131800|PY17X_1226300|PY17X_0206800|PY17X_1131900
6096	8.2146E-9	1.7579E-7	7	10	57	1512	glycolytic process	PY17X_1217500|PY17X_0930100|PY17X_1124300|PY17X_1312400|PY17X_0819700|PY17X_1010400|PY17X_1127000
44724	8.2146E-9	1.7579E-7	7	10	57	1512	single-organism carbohydrate catabolic process	PY17X_1217500|PY17X_0930100|PY17X_1124300|PY17X_1312400|PY17X_0819700|PY17X_1010400|PY17X_1127000
16052	8.2146E-9	1.7579E-7	7	10	57	1512	carbohydrate catabolic process	PY17X_1217500|PY17X_0930100|PY17X_1124300|PY17X_1312400|PY17X_0819700|PY17X_1010400|PY17X_1127000
9057	1.2279E-8	2.3888E-7	13	51	57	1512	macromolecule catabolic process	PY17X_0836000|PY17X_1338800|PY17X_1213000|PY17X_1348000|PY17X_1305000|PY17X_1230000|PY17X_0108700|PY17X_1236500|PY17X_0212900|PY17X_1131800|PY17X_1226300|PY17X_0206800|PY17X_1131900
44723	1.6758E-8	2.9886E-7	9	21	57	1512	single-organism carbohydrate metabolic process	PY17X_1217500|PY17X_1112500|PY17X_0930100|PY17X_1124300|PY17X_1330200|PY17X_1312400|PY17X_0819700|PY17X_1010400|PY17X_1127000
6090	2.1933E-8	3.6106E-7	7	11	57	1512	pyruvate metabolic process	PY17X_1217500|PY17X_0930100|PY17X_1124300|PY17X_1312400|PY17X_0819700|PY17X_1010400|PY17X_1127000
5975	2.3756E-8	3.6312E-7	11	36	57	1512	carbohydrate metabolic process	PY17X_1217500|PY17X_1112500|PY17X_0930100|PY17X_1124300|PY17X_1118800|PY17X_1344800|PY17X_1330200|PY17X_1312400|PY17X_0819700|PY17X_1010400|PY17X_1127000
6508	3.6450E-8	5.2002E-7	17	100	57	1512	proteolysis	PY17X_0836000|PY17X_1338800|PY17X_1213000|PY17X_1036800|PY17X_1348000|PY17X_1305000|PY17X_0836500|PY17X_1230000|PY17X_1236500|PY17X_0108700|PY17X_1313800|PY17X_1131800|PY17X_0212900|PY17X_1226300|PY17X_0305600|PY17X_0206800|PY17X_1131900
44238	2.7645E-7	3.6975E-6	53	968	57	1512	primary metabolic process	PY17X_1112500|PY17X_0836000|PY17X_1213000|PY17X_1135600|PY17X_0407400|PY17X_1010400|PY17X_0311400|PY17X_1348000|PY17X_1357200|PY17X_0924300|PY17X_1230000|PY17X_1210100|PY17X_1313800|PY17X_0212900|PY17X_1124300|PY17X_0917700|PY17X_0932300|PY17X_0108700|PY17X_1118800|PY17X_0826800|PY17X_1221400|PY17X_0930100|PY17X_0512000|PY17X_1338800|PY17X_0819700|PY17X_1134900|PY17X_1312400|PY17X_1036800|PY17X_0…
8152	6.1731E-7	7.7708E-6	56	1122	57	1512	metabolic process	PY17X_1112500|PY17X_0110700|PY17X_0836000|PY17X_1213000|PY17X_1135600|PY17X_0407400|PY17X_1010400|PY17X_0311400|PY17X_1348000|PY17X_1357200|PY17X_0924300|PY17X_1230000|PY17X_1210100|PY17X_1313800|PY17X_0212900|PY17X_1124300|PY17X_0917700|PY17X_0932300|PY17X_1239000|PY17X_1412900|PY17X_0108700|PY17X_1118800|PY17X_0826800|PY17X_1221400|PY17X_0930100|PY17X_0512000|PY17X_1338800|PY17X_0819700|PY17X_1…
44712	7.0875E-7	8.4263E-6	10	39	57	1512	single-organism catabolic process	PY17X_0932300|PY17X_1217500|PY17X_0930100|PY17X_1124300|PY17X_0524100|PY17X_1210100|PY17X_1312400|PY17X_0819700|PY17X_1010400|PY17X_1127000
71704	1.4180E-6	1.5971E-5	53	1002	57	1512	organic substance metabolic process	PY17X_1112500|PY17X_0836000|PY17X_1213000|PY17X_1135600|PY17X_0407400|PY17X_1010400|PY17X_0311400|PY17X_1348000|PY17X_1357200|PY17X_0924300|PY17X_1230000|PY17X_1210100|PY17X_1313800|PY17X_0212900|PY17X_1124300|PY17X_0917700|PY17X_0932300|PY17X_0108700|PY17X_1118800|PY17X_0826800|PY17X_1221400|PY17X_0930100|PY17X_0512000|PY17X_1338800|PY17X_0819700|PY17X_1134900|PY17X_1312400|PY17X_1036800|PY17X_0…
32787	3.9500E-6	4.2266E-5	7	20	57	1512	monocarboxylic acid metabolic process	PY17X_1217500|PY17X_0930100|PY17X_1124300|PY17X_1312400|PY17X_0819700|PY17X_1010400|PY17X_1127000
6457	5.6070E-6	5.7138E-5	10	48	57	1512	protein folding	PY17X_1446600|PY17X_1449300|PY17X_1221400|PY17X_0808800|PY17X_0408800|PY17X_0917700|PY17X_1135600|PY17X_0407400|PY17X_0311400|PY17X_1217200
19538	5.8885E-6	5.7279E-5	36	520	57	1512	protein metabolic process	PY17X_1221400|PY17X_0512000|PY17X_0836000|PY17X_1338800|PY17X_1134900|PY17X_1213000|PY17X_1135600|PY17X_1036800|PY17X_0407400|PY17X_1357200|PY17X_1348000|PY17X_0311400|PY17X_0919700|PY17X_1217200|PY17X_0836500|PY17X_0924300|PY17X_1431800|PY17X_1230000|PY17X_1313800|PY17X_1024700|PY17X_0212900|PY17X_0408800|PY17X_0206800|PY17X_1449300|PY17X_0917700|PY17X_1305000|PY17X_1446600|PY17X_1236500|PY17X_0…
6091	2.1131E-5	1.9661E-4	7	25	57	1512	generation of precursor metabolites and energy	PY17X_1217500|PY17X_0930100|PY17X_1124300|PY17X_1312400|PY17X_0819700|PY17X_1010400|PY17X_1127000
44281	4.6955E-5	4.1868E-4	18	180	57	1512	small molecule metabolic process	PY17X_1217500|PY17X_0826800|PY17X_1112500|PY17X_1114100|PY17X_1124300|PY17X_0930100|PY17X_0524100|PY17X_0819700|PY17X_1312400|PY17X_1010400|PY17X_1239000|PY17X_0932300|PY17X_0924300|PY17X_1431800|PY17X_1214000|PY17X_1024700|PY17X_1210100|PY17X_1127000
44267	5.6998E-5	4.8790E-4	31	447	57	1512	cellular protein metabolic process	PY17X_1221400|PY17X_0512000|PY17X_0836000|PY17X_1338800|PY17X_1134900|PY17X_1213000|PY17X_1135600|PY17X_0407400|PY17X_1357200|PY17X_1348000|PY17X_0311400|PY17X_0919700|PY17X_1217200|PY17X_0924300|PY17X_1431800|PY17X_1230000|PY17X_1024700|PY17X_0212900|PY17X_0408800|PY17X_0206800|PY17X_1449300|PY17X_0917700|PY17X_1305000|PY17X_1446600|PY17X_1236500|PY17X_0108700|PY17X_1131800|PY17X_0808800|PY17X_1…
44237	9.4899E-5	7.8109E-4	48	921	57	1512	cellular metabolic process	PY17X_0826800|PY17X_1112500|PY17X_1221400|PY17X_0930100|PY17X_0512000|PY17X_0836000|PY17X_1338800|PY17X_1312400|PY17X_1134900|PY17X_0819700|PY17X_1213000|PY17X_1135600|PY17X_1010400|PY17X_0407400|PY17X_1357200|PY17X_1348000|PY17X_0311400|PY17X_1217200|PY17X_0919700|PY17X_1431800|PY17X_0924300|PY17X_1230000|PY17X_1024700|PY17X_1210100|PY17X_0212900|PY17X_0408800|PY17X_0206800|PY17X_1127000|PY17X_1…
43436	3.7813E-4	2.7903E-3	11	91	57	1512	oxoacid metabolic process	PY17X_1217500|PY17X_1431800|PY17X_0826800|PY17X_0924300|PY17X_0930100|PY17X_1124300|PY17X_1024700|PY17X_1312400|PY17X_0819700|PY17X_1010400|PY17X_1127000
6082	3.7813E-4	2.7903E-3	11	91	57	1512	organic acid metabolic process	PY17X_1217500|PY17X_1431800|PY17X_0826800|PY17X_0924300|PY17X_0930100|PY17X_1124300|PY17X_1024700|PY17X_1312400|PY17X_0819700|PY17X_1010400|PY17X_1127000
19752	3.7813E-4	2.7903E-3	11	91	57	1512	carboxylic acid metabolic process	PY17X_1217500|PY17X_1431800|PY17X_0826800|PY17X_0924300|PY17X_0930100|PY17X_1124300|PY17X_1024700|PY17X_1312400|PY17X_0819700|PY17X_1010400|PY17X_1127000
6511	4.3545E-4	2.9120E-3	6	28	57	1512	ubiquitin-dependent protein catabolic process	PY17X_0108700|PY17X_1131800|PY17X_0212900|PY17X_1226300|PY17X_1131900|PY17X_1305000
43632	4.3545E-4	2.9120E-3	6	28	57	1512	modification-dependent macromolecule catabolic process	PY17X_0108700|PY17X_1131800|PY17X_0212900|PY17X_1226300|PY17X_1131900|PY17X_1305000
19941	4.3545E-4	2.9120E-3	6	28	57	1512	modification-dependent protein catabolic process	PY17X_0108700|PY17X_1131800|PY17X_0212900|PY17X_1226300|PY17X_1131900|PY17X_1305000
42026	1.3972E-3	9.0604E-3	2	2	57	1512	protein refolding	PY17X_1449300|PY17X_1217200
44262	1.5978E-3	1.0057E-2	3	7	57	1512	cellular carbohydrate metabolic process	PY17X_1112500|PY17X_1118800|PY17X_1344800
6006	7.9813E-3	4.8800E-2	2	4	57	1512	glucose metabolic process	PY17X_1330200|PY17X_1010400

## Sheet: Molecular Function
GO-ID	p-value	corr p-value	x	n	X	N	Description	Genes in test set
70003	3.6876E-19	2.2863E-17	13	15	64	2166	threonine-type peptidase activity	PY17X_0836000|PY17X_1338800|PY17X_1213000|PY17X_1348000|PY17X_1305000|PY17X_1230000|PY17X_0108700|PY17X_1236500|PY17X_0212900|PY17X_1131800|PY17X_1226300|PY17X_0206800|PY17X_1131900
4298	3.6876E-19	2.2863E-17	13	15	64	2166	threonine-type endopeptidase activity	PY17X_0836000|PY17X_1338800|PY17X_1213000|PY17X_1348000|PY17X_1305000|PY17X_1230000|PY17X_0108700|PY17X_1236500|PY17X_0212900|PY17X_1131800|PY17X_1226300|PY17X_0206800|PY17X_1131900
70011	1.6984E-10	7.0202E-9	17	89	64	2166	peptidase activity, acting on L-amino acid peptides	PY17X_0836000|PY17X_1338800|PY17X_1213000|PY17X_1036800|PY17X_1348000|PY17X_1305000|PY17X_0836500|PY17X_1230000|PY17X_1236500|PY17X_0108700|PY17X_1313800|PY17X_1131800|PY17X_0212900|PY17X_1226300|PY17X_0305600|PY17X_0206800|PY17X_1131900
8233	3.5473E-10	1.0997E-8	17	93	64	2166	peptidase activity	PY17X_0836000|PY17X_1338800|PY17X_1213000|PY17X_1036800|PY17X_1348000|PY17X_1305000|PY17X_0836500|PY17X_1230000|PY17X_1236500|PY17X_0108700|PY17X_1313800|PY17X_1131800|PY17X_0212900|PY17X_1226300|PY17X_0305600|PY17X_0206800|PY17X_1131900
4175	6.9319E-10	1.7191E-8	14	61	64	2166	endopeptidase activity	PY17X_0836000|PY17X_1338800|PY17X_1213000|PY17X_1036800|PY17X_1348000|PY17X_1305000|PY17X_1230000|PY17X_0108700|PY17X_1236500|PY17X_0212900|PY17X_1131800|PY17X_1226300|PY17X_0206800|PY17X_1131900
51082	7.2690E-7	1.5023E-5	8	28	64	2166	unfolded protein binding	PY17X_1446600|PY17X_1221400|PY17X_0808800|PY17X_0408800|PY17X_0917700|PY17X_1135600|PY17X_0407400|PY17X_0311400
16787	4.8352E-5	8.5653E-4	28	469	64	2166	hydrolase activity	PY17X_1030700|PY17X_0836000|PY17X_1338800|PY17X_1134900|PY17X_1213000|PY17X_1036800|PY17X_1348000|PY17X_0836500|PY17X_1431800|PY17X_1230000|PY17X_1210100|PY17X_1313800|PY17X_0212900|PY17X_1012400|PY17X_1318600|PY17X_0206800|PY17X_0524100|PY17X_1305000|PY17X_0932300|PY17X_1239000|PY17X_1336600|PY17X_0108700|PY17X_1236500|PY17X_0933200|PY17X_1131800|PY17X_1226300|PY17X_0305600|PY17X_1131900
3824	1.0006E-4	1.5510E-3	47	1086	64	2166	catalytic activity	PY17X_0826800|PY17X_1112500|PY17X_0930100|PY17X_0110700|PY17X_0836000|PY17X_1030700|PY17X_1338800|PY17X_1312400|PY17X_0819700|PY17X_1134900|PY17X_1213000|PY17X_1036800|PY17X_1010400|PY17X_1348000|PY17X_0836500|PY17X_1431800|PY17X_0924300|PY17X_1230000|PY17X_1024700|PY17X_1210100|PY17X_1313800|PY17X_0212900|PY17X_1012400|PY17X_0206800|PY17X_1318600|PY17X_1127000|PY17X_1217500|PY17X_1114100|PY17X_1…
1883	2.0851E-3	1.8455E-2	23	436	64	2166	purine nucleoside binding	PY17X_1449300|PY17X_1221400|PY17X_1124300|PY17X_0524100|PY17X_0917700|PY17X_0819700|PY17X_1134900|PY17X_1135600|PY17X_0407400|PY17X_0311400|PY17X_1217200|PY17X_0932300|PY17X_1336600|PY17X_1431800|PY17X_0924300|PY17X_1446600|PY17X_0933200|PY17X_1024700|PY17X_1210100|PY17X_0808800|PY17X_0408800|PY17X_1012400|PY17X_1318600
32555	2.0851E-3	1.8455E-2	23	436	64	2166	purine ribonucleotide binding	PY17X_1449300|PY17X_1221400|PY17X_1124300|PY17X_0524100|PY17X_0917700|PY17X_0819700|PY17X_1134900|PY17X_1135600|PY17X_0407400|PY17X_0311400|PY17X_1217200|PY17X_0932300|PY17X_1336600|PY17X_1431800|PY17X_0924300|PY17X_1446600|PY17X_0933200|PY17X_1024700|PY17X_1210100|PY17X_0808800|PY17X_0408800|PY17X_1012400|PY17X_1318600
32550	2.0851E-3	1.8455E-2	23	436	64	2166	purine ribonucleoside binding	PY17X_1449300|PY17X_1221400|PY17X_1124300|PY17X_0524100|PY17X_0917700|PY17X_0819700|PY17X_1134900|PY17X_1135600|PY17X_0407400|PY17X_0311400|PY17X_1217200|PY17X_0932300|PY17X_1336600|PY17X_1431800|PY17X_0924300|PY17X_1446600|PY17X_0933200|PY17X_1024700|PY17X_1210100|PY17X_0808800|PY17X_0408800|PY17X_1012400|PY17X_1318600
35639	2.0851E-3	1.8455E-2	23	436	64	2166	purine ribonucleoside triphosphate binding	PY17X_1449300|PY17X_1221400|PY17X_1124300|PY17X_0524100|PY17X_0917700|PY17X_0819700|PY17X_1134900|PY17X_1135600|PY17X_0407400|PY17X_0311400|PY17X_1217200|PY17X_0932300|PY17X_1336600|PY17X_1431800|PY17X_0924300|PY17X_1446600|PY17X_0933200|PY17X_1024700|PY17X_1210100|PY17X_0808800|PY17X_0408800|PY17X_1012400|PY17X_1318600
17076	2.2226E-3	1.8455E-2	23	438	64	2166	purine nucleotide binding	PY17X_1449300|PY17X_1221400|PY17X_1124300|PY17X_0524100|PY17X_0917700|PY17X_0819700|PY17X_1134900|PY17X_1135600|PY17X_0407400|PY17X_0311400|PY17X_1217200|PY17X_0932300|PY17X_1336600|PY17X_1431800|PY17X_0924300|PY17X_1446600|PY17X_0933200|PY17X_1024700|PY17X_1210100|PY17X_0808800|PY17X_0408800|PY17X_1012400|PY17X_1318600
32553	2.3678E-3	1.8455E-2	23	440	64	2166	ribonucleotide binding	PY17X_1449300|PY17X_1221400|PY17X_1124300|PY17X_0524100|PY17X_0917700|PY17X_0819700|PY17X_1134900|PY17X_1135600|PY17X_0407400|PY17X_0311400|PY17X_1217200|PY17X_0932300|PY17X_1336600|PY17X_1431800|PY17X_0924300|PY17X_1446600|PY17X_0933200|PY17X_1024700|PY17X_1210100|PY17X_0808800|PY17X_0408800|PY17X_1012400|PY17X_1318600
1882	2.4434E-3	1.8455E-2	23	441	64	2166	nucleoside binding	PY17X_1449300|PY17X_1221400|PY17X_1124300|PY17X_0524100|PY17X_0917700|PY17X_0819700|PY17X_1134900|PY17X_1135600|PY17X_0407400|PY17X_0311400|PY17X_1217200|PY17X_0932300|PY17X_1336600|PY17X_1431800|PY17X_0924300|PY17X_1446600|PY17X_0933200|PY17X_1024700|PY17X_1210100|PY17X_0808800|PY17X_0408800|PY17X_1012400|PY17X_1318600
32549	2.4434E-3	1.8455E-2	23	441	64	2166	ribonucleoside binding	PY17X_1449300|PY17X_1221400|PY17X_1124300|PY17X_0524100|PY17X_0917700|PY17X_0819700|PY17X_1134900|PY17X_1135600|PY17X_0407400|PY17X_0311400|PY17X_1217200|PY17X_0932300|PY17X_1336600|PY17X_1431800|PY17X_0924300|PY17X_1446600|PY17X_0933200|PY17X_1024700|PY17X_1210100|PY17X_0808800|PY17X_0408800|PY17X_1012400|PY17X_1318600
19200	2.5302E-3	1.8455E-2	2	3	64	2166	carbohydrate kinase activity	PY17X_1124300|PY17X_0819700
97367	2.8537E-3	1.9659E-2	23	446	64	2166	carbohydrate derivative binding	PY17X_1449300|PY17X_1221400|PY17X_1124300|PY17X_0524100|PY17X_0917700|PY17X_0819700|PY17X_1134900|PY17X_1135600|PY17X_0407400|PY17X_0311400|PY17X_1217200|PY17X_0932300|PY17X_1336600|PY17X_1431800|PY17X_0924300|PY17X_1446600|PY17X_0933200|PY17X_1024700|PY17X_1210100|PY17X_0808800|PY17X_0408800|PY17X_1012400|PY17X_1318600
1901265	3.4072E-3	2.1125E-2	24	480	64	2166	nucleoside phosphate binding	PY17X_1449300|PY17X_1221400|PY17X_1124300|PY17X_0524100|PY17X_1330200|PY17X_0917700|PY17X_0819700|PY17X_1134900|PY17X_1135600|PY17X_0407400|PY17X_0311400|PY17X_1217200|PY17X_0932300|PY17X_1336600|PY17X_1431800|PY17X_0924300|PY17X_1446600|PY17X_0933200|PY17X_1024700|PY17X_1210100|PY17X_0808800|PY17X_0408800|PY17X_1012400|PY17X_1318600
166	3.4072E-3	2.1125E-2	24	480	64	2166	nucleotide binding	PY17X_1449300|PY17X_1221400|PY17X_1124300|PY17X_0524100|PY17X_1330200|PY17X_0917700|PY17X_0819700|PY17X_1134900|PY17X_1135600|PY17X_0407400|PY17X_0311400|PY17X_1217200|PY17X_0932300|PY17X_1336600|PY17X_1431800|PY17X_0924300|PY17X_1446600|PY17X_0933200|PY17X_1024700|PY17X_1210100|PY17X_0808800|PY17X_0408800|PY17X_1012400|PY17X_1318600
36094	4.4089E-3	2.6033E-2	24	489	64	2166	small molecule binding	PY17X_1449300|PY17X_1221400|PY17X_1124300|PY17X_0524100|PY17X_1330200|PY17X_0917700|PY17X_0819700|PY17X_1134900|PY17X_1135600|PY17X_0407400|PY17X_0311400|PY17X_1217200|PY17X_0932300|PY17X_1336600|PY17X_1431800|PY17X_0924300|PY17X_1446600|PY17X_0933200|PY17X_1024700|PY17X_1210100|PY17X_0808800|PY17X_0408800|PY17X_1012400|PY17X_1318600
16903	4.9639E-3	2.7978E-2	2	4	64	2166	oxidoreductase activity, acting on the aldehyde or oxo group of donors	PY17X_1412900|PY17X_1330200
43168	6.0778E-3	3.2767E-2	23	472	64	2166	anion binding	PY17X_1449300|PY17X_1221400|PY17X_1124300|PY17X_0524100|PY17X_0917700|PY17X_0819700|PY17X_1134900|PY17X_1135600|PY17X_0407400|PY17X_0311400|PY17X_1217200|PY17X_0932300|PY17X_1336600|PY17X_1431800|PY17X_0924300|PY17X_1446600|PY17X_0933200|PY17X_1024700|PY17X_1210100|PY17X_0808800|PY17X_0408800|PY17X_1012400|PY17X_1318600
